# Supplementary material for: Occurrence of Isopenicillin-N-Synthase Homologs in Bioluminescent Ctenophores and Implications for Coelenterazine Biosynthesis
Source: PLoS One. 2015 Jun 30;10(6):e0128742. doi: 10.1371/journal.pone.0128742 (PMC4488382; doi:10.1371/journal.pone.0128742)
Supplement: S1 Table — Unfiltered output of codeml to infer base substitution rates among all FYY and non-FYY proteins, as in Table 8. (TXT) [file pone.0128742.s004.txt]

CfugFYY1p           
EdunFYY1             0.1927 (0.2100 1.0898)
EdunFYY2             0.1927 (0.2100 1.0898)-1.0000 (0.0000 0.0000)
spBFYY1              0.1191 (0.2111 1.7732)-1.0000 (0.0000 1.6201)-1.0000 (0.0000 1.6201)
spCFYY1              0.1216 (0.2115 1.7399) 0.0384 (0.0381 0.9925) 0.0384 (0.0381 0.9925) 0.0897 (0.0383 0.4271)
BchuFYY1             0.1315 (0.2131 1.6201) 0.3092 (0.0788 0.2548) 0.3092 (0.0788 0.2548) 0.0552 (0.0792 1.4356) 0.0933 (0.0386 0.4141)
LlacFYY1             0.1448 (0.1878 1.2972) 0.0388 (0.0382 0.9827) 0.0388 (0.0382 0.9827) 0.0904 (0.0384 0.4244) 0.1872 (0.0789 0.4216) 0.1975 (0.1226 0.6208)
spWFYY1              0.1729 (0.2070 1.1975) 0.0793 (0.0374 0.4715) 0.0793 (0.0374 0.4715) 0.0528 (0.0376 0.7119) 0.0716 (0.0772 1.0783) 0.1160 (0.1198 1.0333) 0.1600 (0.0572 0.3579)
spWFYY2              0.1729 (0.2070 1.1975) 0.0793 (0.0374 0.4715) 0.0793 (0.0374 0.4715) 0.0528 (0.0376 0.7119) 0.0716 (0.0772 1.0783) 0.1160 (0.1198 1.0333) 0.1600 (0.0572 0.3579)-1.0000 (0.0000 0.0000)
spN1FYY1             0.1988 (0.2540 1.2774) 0.0635 (0.0761 1.1975) 0.0635 (0.0761 1.1975) 0.1619 (0.0969 0.5983) 0.0948 (0.1396 1.4726) 0.1342 (0.1861 1.3876) 0.2508 (0.1182 0.4715) 0.1208 (0.0366 0.3032) 0.1208 (0.0366 0.3032)
spN2FYY1             0.3188 (0.2540 0.7967) 0.1559 (0.0761 0.4882) 0.1559 (0.0761 0.4882) 0.0648 (0.0969 1.4947) 0.0948 (0.1396 1.4726) 0.3229 (0.1861 0.5764) 0.1048 (0.1182 1.1281) 0.0446 (0.0366 0.8204) 0.0446 (0.0366 0.8204)-1.0000 (0.0000 0.5382)
DglaFYY1             0.2026 (0.2115 1.0440) 0.0384 (0.0381 0.9925) 0.0384 (0.0381 0.9925) 0.0397 (0.0383 0.9644)-1.0000 (0.0000 0.2548) 0.0933 (0.0386 0.4141) 0.1872 (0.0789 0.4216) 0.0716 (0.0772 1.0783) 0.0716 (0.0772 1.0783) 0.0948 (0.1396 1.4726) 0.0948 (0.1396 1.4726)
BfosFYY1             0.3474 (0.2577 0.7419) 0.3229 (0.1861 0.5764) 0.3229 (0.1861 0.5764) 0.0626 (0.1871 2.9917) 0.1427 (0.1875 1.3140) 0.1745 (0.1426 0.8169) 0.0963 (0.1645 1.7080) 0.2110 (0.1608 0.7620) 0.2110 (0.1608 0.7620) 0.1607 (0.2052 1.2774) 0.2576 (0.2052 0.7967) 0.1427 (0.1875 1.3140)
spTFYY1             -1.0000 (0.0000 0.0000) 0.1927 (0.2100 1.0898) 0.1927 (0.2100 1.0898) 0.1191 (0.2111 1.7732) 0.1216 (0.2115 1.7399) 0.1315 (0.2131 1.6201) 0.1448 (0.1878 1.2972) 0.1729 (0.2070 1.1975) 0.1729 (0.2070 1.1975) 0.1988 (0.2540 1.2774) 0.3188 (0.2540 0.7967) 0.2026 (0.2115 1.0440) 0.3474 (0.2577 0.7419)
spTFYY2             -1.0000 (0.0000 0.0000) 0.1927 (0.2100 1.0898) 0.1927 (0.2100 1.0898) 0.1191 (0.2111 1.7732) 0.1216 (0.2115 1.7399) 0.1315 (0.2131 1.6201) 0.1448 (0.1878 1.2972) 0.1729 (0.2070 1.1975) 0.1729 (0.2070 1.1975) 0.1988 (0.2540 1.2774) 0.3188 (0.2540 0.7967) 0.2026 (0.2115 1.0440) 0.3474 (0.2577 0.7419)-1.0000 (0.0000 0.0000)
spTFYY3              0.8895 (0.2563 0.2881) 0.2372 (0.1399 0.5897) 0.2372 (0.1399 0.5897) 0.1013 (0.1406 1.3876) 0.1620 (0.1408 0.8694) 0.2240 (0.1878 0.8385) 0.1118 (0.1192 1.0669) 0.2336 (0.1166 0.4993) 0.2336 (0.1166 0.4993) 0.1933 (0.1586 0.8204) 0.3061 (0.1586 0.5181) 0.1620 (0.1408 0.8694) 0.1287 (0.0371 0.2881) 0.8895 (0.2563 0.2881) 0.8895 (0.2563 0.2881)
VparFYY1             0.1112 (0.2100 1.8886) 0.0848 (0.0379 0.4466) 0.0848 (0.0379 0.4466) 0.0569 (0.0380 0.6683)-1.0000 (0.0000 0.4352) 0.0596 (0.0384 0.6437) 0.0798 (0.0784 0.9827) 0.0680 (0.0767 1.1281) 0.0680 (0.0767 1.1281) 0.0979 (0.1172 1.1975) 0.2401 (0.1172 0.4882)-1.0000 (0.0000 0.9925) 0.0449 (0.1861 4.1422) 0.1112 (0.2100 1.8886) 0.1112 (0.2100 1.8886) 0.0964 (0.1399 1.4511)
BinfFYY1             0.2026 (0.2115 1.0440) 0.0575 (0.0381 0.6632) 0.0575 (0.0381 0.6632) 0.0590 (0.0383 0.6486)-1.0000 (0.0000 0.4244) 0.0617 (0.0386 0.6254) 0.1872 (0.0789 0.4216) 0.1093 (0.0772 0.7062) 0.1093 (0.0772 0.7062) 0.1532 (0.1396 0.9114) 0.1532 (0.1396 0.9114)-1.0000 (0.0000 0.4244) 0.1427 (0.1875 1.3140) 0.2026 (0.2115 1.0440) 0.2026 (0.2115 1.0440) 0.1620 (0.1408 0.8694)-1.0000 (0.0000 0.6632)
ML032920-3           0.2002 (0.2111 1.0548) 0.0380 (0.0380 1.0024) 0.0380 (0.0380 1.0024) 0.0585 (0.0382 0.6535)-1.0000 (0.0000 0.6486) 0.0415 (0.0385 0.9295) 0.1224 (0.0788 0.6437) 0.0707 (0.0771 1.0898) 0.0707 (0.0771 1.0898) 0.2330 (0.1394 0.5983) 0.1516 (0.1394 0.9198)-1.0000 (0.0000 0.6486) 0.1406 (0.1871 1.3311) 0.2002 (0.2111 1.0548) 0.2002 (0.2111 1.0548) 0.1603 (0.1406 0.8773)-1.0000 (0.0000 1.0024)-1.0000 (0.0000 0.1172)
MLRB263543           0.1191 (0.2111 1.7732) 0.0235 (0.0380 1.6201) 0.0235 (0.0380 1.6201) 0.0393 (0.0382 0.9738)-1.0000 (0.0000 0.9644) 0.0268 (0.0385 1.4356) 0.0825 (0.0788 0.9552) 0.0408 (0.0771 1.8886) 0.0408 (0.0771 1.8886) 0.1516 (0.1394 0.9198) 0.0933 (0.1394 1.4947)-1.0000 (0.0000 0.9644) 0.0626 (0.1871 2.9917) 0.1191 (0.2111 1.7732) 0.1191 (0.2111 1.7732) 0.1013 (0.1406 1.3876)-1.0000 (0.0000 1.6201)-1.0000 (0.0000 0.2563)-1.0000 (0.0000 0.1178)
MLRB263549          -1.0000 (0.2096 -1.0000)-1.0000 (0.0378 -1.0000)-1.0000 (0.0378 -1.0000) 0.0230 (0.0380 1.6479)-1.0000 (0.0000 1.6201)-1.0000 (0.0383 -1.0000)-1.0000 (0.0783 -1.0000)-1.0000 (0.0766 -1.0000)-1.0000 (0.0766 -1.0000) 0.0966 (0.1171 1.2116) 0.0479 (0.1171 2.4419)-1.0000 (0.0000 -1.0000)-1.0000 (0.1858 -1.0000)-1.0000 (0.2096 -1.0000)-1.0000 (0.2096 -1.0000)-1.0000 (0.1396 -1.0000)-1.0000 (0.0000 1.0440)-1.0000 (0.0000 0.6683)-1.0000 (0.0000 0.4408)-1.0000 (0.0000 0.2635)
ML199826a            0.1191 (0.2111 1.7732) 0.0235 (0.0380 1.6201) 0.0235 (0.0380 1.6201) 0.0393 (0.0382 0.9738)-1.0000 (0.0000 0.4271) 0.0612 (0.0385 0.6301) 0.1224 (0.0788 0.6437) 0.0408 (0.0771 1.8886) 0.0408 (0.0771 1.8886) 0.1516 (0.1394 0.9198) 0.0933 (0.1394 1.4947)-1.0000 (0.0000 0.4271) 0.1406 (0.1871 1.3311) 0.1191 (0.2111 1.7732) 0.1191 (0.2111 1.7732) 0.1603 (0.1406 0.8773)-1.0000 (0.0000 1.6201)-1.0000 (0.0000 0.2563)-1.0000 (0.0000 0.1178)-1.0000 (0.0000 0.2577)-1.0000 (0.0000 0.6735)
OmacFYY1             0.1315 (0.2131 1.6201) 0.3092 (0.0788 0.2548) 0.3092 (0.0788 0.2548) 0.0552 (0.0792 1.4356) 0.0933 (0.0386 0.4141)-1.0000 (0.0000 0.0000) 0.1975 (0.1226 0.6208) 0.1160 (0.1198 1.0333) 0.1160 (0.1198 1.0333) 0.1342 (0.1861 1.3876) 0.3229 (0.1861 0.5764) 0.0933 (0.0386 0.4141) 0.1745 (0.1426 0.8169) 0.1315 (0.2131 1.6201) 0.1315 (0.2131 1.6201) 0.2240 (0.1878 0.8385) 0.0596 (0.0384 0.6437) 0.0617 (0.0386 0.6254) 0.0415 (0.0385 0.9295) 0.0268 (0.0385 1.4356)-1.0000 (0.0383 -1.0000) 0.0612 (0.0385 0.6301)
TincFYY1            -1.0000 (0.2297 -1.0000) 0.0402 (0.0384 0.9552) 0.0402 (0.0384 0.9552) 0.0925 (0.0385 0.4167) 0.1916 (0.0793 0.4141) 0.0639 (0.0389 0.6082) 0.3205 (0.0795 0.2479) 0.1175 (0.0985 0.8385) 0.1175 (0.0985 0.8385) 0.1496 (0.1630 1.0898) 0.1496 (0.1630 1.0898) 0.0861 (0.0793 0.9209)-1.0000 (0.1205 -1.0000)-1.0000 (0.2297 -1.0000)-1.0000 (0.2297 -1.0000)-1.0000 (0.1645 -1.0000) 0.1857 (0.0788 0.4244) 0.0861 (0.0793 0.9209) 0.0552 (0.0792 1.4356) 0.0202 (0.0792 3.9178)-1.0000 (0.0786 -1.0000) 0.0552 (0.0792 1.4356) 0.0639 (0.0389 0.6082)
TincFYY2             0.1342 (0.1861 1.3876) 0.0366 (0.0379 1.0333) 0.0366 (0.0379 1.0333) 0.0380 (0.0380 1.0024) 0.0491 (0.0783 1.5933) 0.0811 (0.1215 1.4974)-1.0000 (0.0000 0.4324) 0.2849 (0.0568 0.1993) 0.2849 (0.0568 0.1993) 0.4700 (0.0964 0.2051) 0.1016 (0.0964 0.9486) 0.0491 (0.0783 1.5933) 0.1496 (0.1630 1.0898) 0.1342 (0.1861 1.3876) 0.1342 (0.1861 1.3876) 0.1619 (0.1182 0.7301)-1.0000 (0.0777 -1.0000) 0.0491 (0.0783 1.5933) 0.0779 (0.0781 1.0024) 0.0482 (0.0781 1.6201)-1.0000 (0.0776 -1.0000) 0.0779 (0.0781 1.0024) 0.0811 (0.1215 1.4974) 0.0825 (0.0788 0.9552)
LcruFYY1             0.0752 (0.2297 3.0557) 0.0402 (0.0384 0.9552) 0.0402 (0.0384 0.9552) 0.0612 (0.0385 0.6301) 0.1268 (0.0793 0.6254) 0.0437 (0.0389 0.8892) 0.1280 (0.0795 0.6208) 0.1175 (0.0985 0.8385) 0.1175 (0.0985 0.8385) 0.1013 (0.1406 1.3876) 0.1013 (0.1406 1.3876) 0.0560 (0.0793 1.4153)-1.0000 (0.1205 -1.0000) 0.0752 (0.2297 3.0557) 0.0752 (0.2297 3.0557) 0.0963 (0.1645 1.7080) 0.1857 (0.0788 0.4244) 0.0560 (0.0793 1.4153) 0.0202 (0.0792 3.9178)-1.0000 (0.0792 -1.0000)-1.0000 (0.0786 -1.0000) 0.0202 (0.0792 3.9178) 0.0437 (0.0389 0.8892)-1.0000 (0.0000 0.2441) 0.0526 (0.0788 1.4974)
spVFYY1              0.0752 (0.2297 3.0557) 0.0402 (0.0384 0.9552) 0.0402 (0.0384 0.9552) 0.0612 (0.0385 0.6301) 0.1268 (0.0793 0.6254) 0.0437 (0.0389 0.8892) 0.1280 (0.0795 0.6208) 0.1175 (0.0985 0.8385) 0.1175 (0.0985 0.8385) 0.1013 (0.1406 1.3876) 0.1013 (0.1406 1.3876) 0.0560 (0.0793 1.4153)-1.0000 (0.1205 -1.0000) 0.0752 (0.2297 3.0557) 0.0752 (0.2297 3.0557) 0.0963 (0.1645 1.7080) 0.1857 (0.0788 0.4244) 0.0560 (0.0793 1.4153) 0.0202 (0.0792 3.9178)-1.0000 (0.0792 -1.0000)-1.0000 (0.0786 -1.0000) 0.0202 (0.0792 3.9178) 0.0437 (0.0389 0.8892)-1.0000 (0.0000 0.2441) 0.0526 (0.0788 1.4974)-1.0000 (0.0000 0.0000)
BabyFYY1            -1.0000 (0.1878 -1.0000)-1.0000 (0.0382 -1.0000)-1.0000 (0.0382 -1.0000) 0.0256 (0.0384 1.4974) 0.0535 (0.0789 1.4750) 0.0878 (0.1226 1.3956)-1.0000 (0.0000 0.9370) 0.0424 (0.0572 1.3504) 0.0424 (0.0572 1.3504) 0.0582 (0.1182 2.0310) 0.0582 (0.1182 2.0310) 0.0535 (0.0789 1.4750)-1.0000 (0.1645 -1.0000)-1.0000 (0.1878 -1.0000)-1.0000 (0.1878 -1.0000)-1.0000 (0.1192 -1.0000) 0.0500 (0.0784 1.5675)-1.0000 (0.0789 -1.0000)-1.0000 (0.0788 -1.0000)-1.0000 (0.0788 -1.0000)-1.0000 (0.0783 -1.0000)-1.0000 (0.0788 -1.0000) 0.0878 (0.1226 1.3956) 0.1931 (0.0795 0.4114)-1.0000 (0.0000 1.5675) 0.0871 (0.0795 0.9123) 0.0871 (0.0795 0.9123)
BforFYY1            -1.0000 (0.2558 -1.0000)-1.0000 (0.0970 -1.0000)-1.0000 (0.0970 -1.0000)-1.0000 (0.0975 -1.0000) 0.0339 (0.1406 4.1422)-1.0000 (0.1875 -1.0000)-1.0000 (0.0572 -1.0000)-1.0000 (0.1165 -1.0000)-1.0000 (0.1165 -1.0000)-1.0000 (0.1584 -1.0000)-1.0000 (0.1584 -1.0000) 0.0339 (0.1406 4.1422)-1.0000 (0.2067 -1.0000)-1.0000 (0.2558 -1.0000)-1.0000 (0.2558 -1.0000)-1.0000 (0.1823 -1.0000) 0.1532 (0.1396 0.9114) 0.0339 (0.1406 4.1422)-1.0000 (0.1404 -1.0000)-1.0000 (0.1404 -1.0000)-1.0000 (0.1394 -1.0000)-1.0000 (0.1404 -1.0000)-1.0000 (0.1875 -1.0000) 0.1077 (0.1416 1.3140)-1.0000 (0.0567 -1.0000) 0.0501 (0.1416 2.8244) 0.0501 (0.1416 2.8244) 0.0161 (0.0572 3.5571)
HrubFYY1            -1.0000 (0.1855 -1.0000) 0.0436 (0.0775 1.7759) 0.0436 (0.0775 1.7759)-1.0000 (0.0379 -1.0000) 0.0770 (0.0780 1.0124) 0.0785 (0.1211 1.5425)-1.0000 (0.0000 1.6196)-1.0000 (0.0968 -1.0000)-1.0000 (0.0968 -1.0000)-1.0000 (0.1382 -1.0000)-1.0000 (0.1382 -1.0000)-1.0000 (0.0780 -1.0000)-1.0000 (0.2092 -1.0000)-1.0000 (0.1855 -1.0000)-1.0000 (0.1855 -1.0000)-1.0000 (0.1616 -1.0000) 0.0672 (0.1194 1.7759) 0.0770 (0.0780 1.0124) 0.0464 (0.0779 1.6773) 0.0761 (0.0779 1.0228) 0.1118 (0.1192 1.0669) 0.0464 (0.0779 1.6773) 0.0785 (0.1211 1.5425) 0.0509 (0.0785 1.5425)-1.0000 (0.0377 -1.0000)-1.0000 (0.0785 -1.0000)-1.0000 (0.0785 -1.0000)-1.0000 (0.0000 1.6196)-1.0000 (0.0967 -1.0000)
Cfug2OGFe1           0.7159 (1.5362 2.1457) 1.1391 (1.4826 1.3015) 1.1391 (1.4826 1.3015) 0.7262 (1.1731 1.6155)-1.0000 (1.0162 -1.0000)-1.0000 (1.2962 -1.0000)-1.0000 (1.2296 -1.0000)-1.0000 (1.3114 -1.0000)-1.0000 (1.3114 -1.0000)-1.0000 (1.3547 -1.0000) 1.3095 (1.3547 1.0346)-1.0000 (1.1200 -1.0000) 0.9768 (1.6384 1.6773) 0.7159 (1.5362 2.1457) 0.7159 (1.5362 2.1457) 0.7588 (1.3475 1.7759) 1.6617 (1.1596 0.6979)-1.0000 (1.0663 -1.0000)-1.0000 (1.0370 -1.0000)-1.0000 (1.0370 -1.0000) 0.2603 (1.2153 4.6685)-1.0000 (1.0370 -1.0000)-1.0000 (1.2962 -1.0000) 1.1761 (1.4983 1.2739)-1.0000 (1.3781 -1.0000) 1.7678 (1.4983 0.8476) 1.7678 (1.4983 0.8476)-1.0000 (1.3713 -1.0000) 1.9924 (2.0492 1.0285)-1.0000 (1.3656 -1.0000)
Edun2OGFe1          -1.0000 (0.3673 -1.0000)-1.0000 (0.3709 -1.0000)-1.0000 (0.3709 -1.0000) 0.4500 (0.3150 0.7001) 0.2992 (0.3156 1.0548)-1.0000 (0.3770 -1.0000) 0.1022 (0.2887 2.8244)-1.0000 (0.3650 -1.0000)-1.0000 (0.3650 -1.0000) 0.1316 (0.4220 3.2075) 0.1316 (0.4220 3.2075) 0.1151 (0.3442 2.9917) 0.1671 (0.3673 2.1984)-1.0000 (0.3673 -1.0000)-1.0000 (0.3673 -1.0000) 0.1263 (0.3085 2.4419) 0.3367 (0.3709 1.1016) 0.1780 (0.3156 1.7732) 0.1742 (0.3150 1.8081) 0.2956 (0.3150 1.0658) 0.3325 (0.3702 1.1135)-1.0000 (0.3150 -1.0000)-1.0000 (0.3770 -1.0000) 0.1207 (0.3977 3.2958)-1.0000 (0.3415 -1.0000)-1.0000 (0.3977 -1.0000)-1.0000 (0.3977 -1.0000)-1.0000 (0.3163 -1.0000) 0.2818 (0.4580 1.6253) 0.3154 (0.2848 0.9030) 0.8010 (0.9601 1.1986)
spC2OGFe1           -1.0000 (0.2540 -1.0000)-1.0000 (0.1608 -1.0000)-1.0000 (0.1608 -1.0000)-1.0000 (0.1616 -1.0000)-1.0000 (0.1180 -1.0000)-1.0000 (0.1630 -1.0000)-1.0000 (0.1182 -1.0000)-1.0000 (0.1810 -1.0000)-1.0000 (0.1810 -1.0000)-1.0000 (0.2260 -1.0000)-1.0000 (0.2260 -1.0000)-1.0000 (0.1396 -1.0000)-1.0000 (0.3061 -1.0000)-1.0000 (0.2540 -1.0000)-1.0000 (0.2540 -1.0000)-1.0000 (0.2526 -1.0000)-1.0000 (0.1172 -1.0000)-1.0000 (0.1180 -1.0000)-1.0000 (0.1178 -1.0000)-1.0000 (0.1178 -1.0000)-1.0000 (0.1171 -1.0000)-1.0000 (0.1178 -1.0000)-1.0000 (0.1630 -1.0000)-1.0000 (0.2100 -1.0000)-1.0000 (0.1387 -1.0000)-1.0000 (0.2263 -1.0000)-1.0000 (0.2263 -1.0000)-1.0000 (0.1622 -1.0000) 0.1729 (0.1807 1.0451)-1.0000 (0.1168 -1.0000) 1.1777 (1.0537 0.8947)-1.0000 (0.2049 -1.0000)
spC2OGFe1b          -1.0000 (0.2540 -1.0000)-1.0000 (0.1608 -1.0000)-1.0000 (0.1608 -1.0000)-1.0000 (0.1616 -1.0000)-1.0000 (0.1180 -1.0000)-1.0000 (0.1630 -1.0000)-1.0000 (0.1182 -1.0000)-1.0000 (0.1810 -1.0000)-1.0000 (0.1810 -1.0000)-1.0000 (0.2260 -1.0000)-1.0000 (0.2260 -1.0000)-1.0000 (0.1396 -1.0000)-1.0000 (0.3061 -1.0000)-1.0000 (0.2540 -1.0000)-1.0000 (0.2540 -1.0000)-1.0000 (0.2526 -1.0000)-1.0000 (0.1172 -1.0000)-1.0000 (0.1180 -1.0000)-1.0000 (0.1178 -1.0000)-1.0000 (0.1178 -1.0000)-1.0000 (0.1171 -1.0000)-1.0000 (0.1178 -1.0000)-1.0000 (0.1630 -1.0000)-1.0000 (0.2100 -1.0000)-1.0000 (0.1387 -1.0000)-1.0000 (0.2263 -1.0000)-1.0000 (0.2263 -1.0000)-1.0000 (0.1622 -1.0000) 0.1729 (0.1807 1.0451)-1.0000 (0.1168 -1.0000) 1.1777 (1.0537 0.8947)-1.0000 (0.2049 -1.0000)-1.0000 (0.0000 0.0000)
spC2OGFe2           -1.0000 (0.5913 -1.0000)-1.0000 (0.9601 -1.0000)-1.0000 (0.9601 -1.0000) 0.4759 (0.9694 2.0368) 0.8496 (0.9726 1.1448) 0.3401 (1.0585 3.1120) 0.1950 (0.9104 4.6685)-1.0000 (1.0025 -1.0000)-1.0000 (1.0025 -1.0000)-1.0000 (1.2222 -1.0000)-1.0000 (1.2222 -1.0000) 0.8496 (0.9726 1.1448)-1.0000 (1.2617 -1.0000)-1.0000 (0.5913 -1.0000)-1.0000 (0.5913 -1.0000)-1.0000 (1.0753 -1.0000)-1.0000 (0.9601 -1.0000) 0.4892 (0.9726 1.9883) 0.4759 (0.9694 2.0368) 0.4759 (0.9694 2.0368) 0.3312 (0.9353 2.8244) 0.8373 (0.9694 1.1577) 0.3401 (1.0585 3.1120)-1.0000 (1.1114 -1.0000)-1.0000 (0.9601 -1.0000)-1.0000 (1.1114 -1.0000)-1.0000 (1.1114 -1.0000)-1.0000 (0.9758 -1.0000) 0.8263 (0.8727 1.0562)-1.0000 (0.8909 -1.0000)-1.0000 (2.4311 -1.0000) 0.3940 (0.6749 1.7127) 0.6843 (0.7562 1.1050) 0.6843 (0.7562 1.1050)
spB2OGFe1           -1.0000 (0.3483 -1.0000) 0.1458 (0.2154 1.4778) 0.1458 (0.2154 1.4778) 0.1526 (0.2166 1.4189) 0.2150 (0.2781 1.2935) 0.2739 (0.2271 0.8291) 0.0564 (0.1686 2.9917) 0.0923 (0.2372 2.5700) 0.0923 (0.2372 2.5700) 0.1705 (0.3145 1.8447) 0.4457 (0.3145 0.7056) 0.1831 (0.3060 1.6706) 0.1668 (0.1656 0.9929)-1.0000 (0.3483 -1.0000)-1.0000 (0.3483 -1.0000) 0.1266 (0.2123 1.6768) 0.2031 (0.2760 1.3591) 0.1128 (0.2781 2.4652) 0.1084 (0.2776 2.5619)-1.0000 (0.2776 -1.0000)-1.0000 (0.2755 -1.0000) 0.1084 (0.2776 2.5619) 0.2739 (0.2271 0.8291) 0.1274 (0.1695 1.3308)-1.0000 (0.1671 -1.0000) 0.1274 (0.1695 1.3308) 0.1274 (0.1695 1.3308) 0.1060 (0.1926 1.8175) 0.0883 (0.2368 2.6829)-1.0000 (0.1665 -1.0000)-1.0000 (1.1124 -1.0000) 0.0791 (0.1888 2.3866)-1.0000 (0.2606 -1.0000)-1.0000 (0.2606 -1.0000) 1.0944 (1.0366 0.9472)
spB2OGFe2           -1.0000 (0.3905 -1.0000)-1.0000 (0.7363 -1.0000)-1.0000 (0.7363 -1.0000) 0.3279 (0.7422 2.2637) 0.6378 (0.7440 1.1665)-1.0000 (0.6158 -1.0000)-1.0000 (0.6983 -1.0000)-1.0000 (0.7695 -1.0000)-1.0000 (0.7695 -1.0000)-1.0000 (0.8642 -1.0000)-1.0000 (0.8642 -1.0000) 0.4591 (0.6966 1.5175)-1.0000 (0.6382 -1.0000)-1.0000 (0.3905 -1.0000)-1.0000 (0.3905 -1.0000)-1.0000 (0.8210 -1.0000) 0.6006 (0.7363 1.2260)-1.0000 (0.7440 -1.0000)-1.0000 (0.7422 -1.0000)-1.0000 (0.7422 -1.0000) 0.4744 (0.7841 1.6530) 0.3279 (0.7422 2.2637)-1.0000 (0.6158 -1.0000)-1.0000 (0.6440 -1.0000)-1.0000 (0.7363 -1.0000)-1.0000 (0.6440 -1.0000)-1.0000 (0.6440 -1.0000)-1.0000 (0.6983 -1.0000) 1.0083 (0.6747 0.6691)-1.0000 (0.7815 -1.0000) 1.3189 (1.7739 1.3449) 0.4800 (0.6368 1.3267) 0.3228 (0.4787 1.4827) 0.3228 (0.4787 1.4827) 0.6033 (0.3892 0.6451) 0.3835 (0.5384 1.4039)
Llac2OGFe1          -1.0000 (0.2049 -1.0000)-1.0000 (0.1605 -1.0000)-1.0000 (0.1605 -1.0000)-1.0000 (0.1614 -1.0000)-1.0000 (0.1616 -1.0000) 0.1903 (0.2096 1.1016)-1.0000 (0.1396 -1.0000)-1.0000 (0.1807 -1.0000)-1.0000 (0.1807 -1.0000)-1.0000 (0.2500 -1.0000)-1.0000 (0.2500 -1.0000)-1.0000 (0.1845 -1.0000)-1.0000 (0.2536 -1.0000)-1.0000 (0.2049 -1.0000)-1.0000 (0.2049 -1.0000)-1.0000 (0.2038 -1.0000)-1.0000 (0.1605 -1.0000)-1.0000 (0.1616 -1.0000)-1.0000 (0.1614 -1.0000) 0.0734 (0.1614 2.1984)-1.0000 (0.1603 -1.0000) 0.0734 (0.1614 2.1984) 0.1903 (0.2096 1.1016)-1.0000 (0.2259 -1.0000)-1.0000 (0.1605 -1.0000)-1.0000 (0.2259 -1.0000)-1.0000 (0.2259 -1.0000)-1.0000 (0.1848 -1.0000) 0.1181 (0.2272 1.9246)-1.0000 (0.1380 -1.0000)-1.0000 (1.3490 -1.0000)-1.0000 (0.1590 -1.0000) 0.0248 (0.0363 1.4612) 0.0248 (0.0363 1.4612) 1.0807 (0.6191 0.5729) 0.1382 (0.2602 1.8832) 0.1953 (0.4451 2.2789)
Llac2OGFe2           1.0028 (2.4734 2.4665) 1.2657 (2.6358 2.0824) 1.2657 (2.6358 2.0824) 5.9482 (5.0605 0.8508)-1.0000 (2.8043 -1.0000)-1.0000 (2.3799 -1.0000) 1.5497 (2.8493 1.8386) 2.1451 (2.0489 0.9552) 2.1451 (2.0489 0.9552) 2.5786 (1.5984 0.6199) 0.8536 (1.5984 1.8726) 0.4243 (2.2808 5.3753)-1.0000 (2.4734 -1.0000) 1.0028 (2.4734 2.4665) 1.0028 (2.4734 2.4665)-1.0000 (-1.0000 -1.0000)-1.0000 (2.1943 -1.0000) 2.2562 (2.5867 1.1465) 3.4822 (2.5553 0.7338) 3.4822 (2.5553 0.7338) 1.9198 (1.9859 1.0344) 2.2038 (2.5553 1.1595)-1.0000 (2.3799 -1.0000)-1.0000 (2.0383 -1.0000) 2.5014 (2.1943 0.8772) 0.6240 (1.8045 2.8916) 0.6240 (1.8045 2.8916) 2.7543 (2.3023 0.8359) 0.9273 (1.4099 1.5205) 1.8159 (3.0461 1.6775) 0.3402 (0.8408 2.4719)-1.0000 (-1.0000 1.3073) 1.9541 (1.9744 1.0104) 1.9541 (1.9744 1.0104)-1.0000 (1.8450 -1.0000)-1.0000 (2.1586 -1.0000)-1.0000 (0.9643 -1.0000)-1.0000 (-1.0000 0.9383)
Bchu2OGFe1          -1.0000 (0.3121 -1.0000)-1.0000 (0.1636 -1.0000)-1.0000 (0.1636 -1.0000)-1.0000 (0.1645 -1.0000)-1.0000 (0.2123 -1.0000)-1.0000 (0.2650 -1.0000)-1.0000 (0.1203 -1.0000)-1.0000 (0.1842 -1.0000)-1.0000 (0.1842 -1.0000)-1.0000 (0.2301 -1.0000)-1.0000 (0.2301 -1.0000)-1.0000 (0.2123 -1.0000)-1.0000 (0.3795 -1.0000)-1.0000 (0.3121 -1.0000)-1.0000 (0.3121 -1.0000)-1.0000 (0.2922 -1.0000)-1.0000 (0.2108 -1.0000)-1.0000 (0.2123 -1.0000)-1.0000 (0.2119 -1.0000)-1.0000 (0.2119 -1.0000)-1.0000 (0.2104 -1.0000)-1.0000 (0.2119 -1.0000)-1.0000 (0.2650 -1.0000)-1.0000 (0.2138 -1.0000)-1.0000 (0.1411 -1.0000)-1.0000 (0.2138 -1.0000)-1.0000 (0.2138 -1.0000)-1.0000 (0.1423 -1.0000)-1.0000 (0.1995 -1.0000)-1.0000 (0.1630 -1.0000)-1.0000 (4.4819 -1.0000)-1.0000 (0.3115 -1.0000)-1.0000 (0.1827 -1.0000)-1.0000 (0.1827 -1.0000)-1.0000 (0.5546 -1.0000)-1.0000 (0.2655 -1.0000)-1.0000 (0.4231 -1.0000) 0.1272 (0.1598 1.2557)-1.0000 (4.6580 -1.0000)
Bchu2OGFe2          -1.0000 (0.4786 -1.0000) 0.2736 (0.8590 3.1395) 0.2736 (0.8590 3.1395)-1.0000 (0.7640 -1.0000)-1.0000 (0.7656 -1.0000)-1.0000 (0.8241 -1.0000)-1.0000 (0.7203 -1.0000)-1.0000 (0.8947 -1.0000)-1.0000 (0.8947 -1.0000)-1.0000 (0.9401 -1.0000) 0.6353 (0.9401 1.4797)-1.0000 (0.7189 -1.0000) 1.2046 (1.0495 0.8713)-1.0000 (0.4786 -1.0000)-1.0000 (0.4786 -1.0000) 0.7055 (0.9531 1.3510)-1.0000 (0.8590 -1.0000)-1.0000 (0.7656 -1.0000)-1.0000 (0.7640 -1.0000)-1.0000 (0.7640 -1.0000)-1.0000 (0.8572 -1.0000)-1.0000 (0.7640 -1.0000)-1.0000 (0.8241 -1.0000)-1.0000 (0.8599 -1.0000)-1.0000 (0.8590 -1.0000)-1.0000 (0.8599 -1.0000)-1.0000 (0.8599 -1.0000)-1.0000 (0.7203 -1.0000)-1.0000 (0.7885 -1.0000) 0.4042 (0.7076 1.7505) 2.6415 (3.6899 1.3969)-1.0000 (0.6198 -1.0000) 0.5697 (0.5488 0.9633) 0.5697 (0.5488 0.9633)-1.0000 (0.3439 -1.0000)-1.0000 (0.8453 -1.0000)-1.0000 (0.2840 -1.0000) 0.6146 (0.4495 0.7312)-1.0000 (1.1936 -1.0000) 0.8083 (0.5258 0.6505)
spW2OGFe1            0.9578 (0.4362 0.4554) 0.0962 (0.2377 2.4719) 0.0962 (0.2377 2.4719) 0.1067 (0.2390 2.2407) 0.1586 (0.3018 1.9027) 0.2062 (0.3627 1.7587) 0.0898 (0.1902 2.1185) 0.2033 (0.2859 1.4069) 0.2033 (0.2859 1.4069) 0.2229 (0.3382 1.5175) 0.2229 (0.3382 1.5175) 0.2694 (0.3018 1.1204) 0.2956 (0.3150 1.0658) 0.9578 (0.4362 0.4554) 0.9578 (0.4362 0.4554) 0.4035 (0.2342 0.5805)-1.0000 (0.2995 -1.0000) 0.2694 (0.3018 1.1204) 0.2659 (0.3012 1.1327) 0.1549 (0.3012 1.9451)-1.0000 (0.2989 -1.0000) 0.2659 (0.3012 1.1327) 0.2062 (0.3627 1.7587)-1.0000 (0.2949 -1.0000) 0.1291 (0.2127 1.6479) 0.1495 (0.2949 1.9728) 0.1495 (0.2949 1.9728)-1.0000 (0.2146 -1.0000)-1.0000 (0.2766 -1.0000)-1.0000 (0.1878 -1.0000)-1.0000 (1.9168 -1.0000)-1.0000 (0.2351 -1.0000)-1.0000 (0.2833 -1.0000)-1.0000 (0.2833 -1.0000)-1.0000 (0.6888 -1.0000) 0.1502 (0.2162 1.4389) 0.3386 (0.5300 1.5652)-1.0000 (0.2568 -1.0000)-1.0000 (-1.0000 0.9992)-1.0000 (0.0378 -1.0000)-1.0000 (0.5671 -1.0000)
spW2OGFe2            0.2328 (0.6540 2.8093)-1.0000 (1.0471 -1.0000)-1.0000 (1.0471 -1.0000)-1.0000 (1.0579 -1.0000) 1.2254 (1.0611 0.8659) 1.1069 (1.1552 1.0437) 0.9191 (0.9935 1.0810)-1.0000 (1.0925 -1.0000)-1.0000 (1.0925 -1.0000) 0.6670 (1.3354 2.0019) 0.6670 (1.3354 2.0019) 1.9251 (1.0611 0.5512) 0.4454 (0.9855 2.2126) 0.2328 (0.6540 2.8093) 0.2328 (0.6540 2.8093) 0.5049 (0.8944 1.7714)-1.0000 (1.0471 -1.0000) 1.2254 (1.0611 0.8659) 1.9061 (1.0579 0.5550) 1.9061 (1.0579 0.5550) 0.9652 (1.1194 1.1597) 3.1855 (1.0579 0.3321) 1.1069 (1.1552 1.0437)-1.0000 (1.2135 -1.0000) 0.6915 (1.0471 1.5143)-1.0000 (1.2135 -1.0000)-1.0000 (1.2135 -1.0000)-1.0000 (1.0643 -1.0000) 0.5635 (1.0177 1.8061)-1.0000 (0.9716 -1.0000)-1.0000 (1.4279 -1.0000)-1.0000 (0.6960 -1.0000) 0.8296 (0.7932 0.9562) 0.8296 (0.7932 0.9562) 1.3124 (0.4668 0.3557) 0.6482 (1.0307 1.5902) 0.4973 (0.3773 0.7587) 1.4486 (0.6544 0.4517)-1.0000 (1.4809 -1.0000) 0.4408 (0.6296 1.4282)-1.0000 (0.1677 -1.0000) 0.3264 (0.5961 1.8264)
spN12OGFe1          -1.0000 (0.3732 -1.0000)-1.0000 (0.2127 -1.0000)-1.0000 (0.2127 -1.0000)-1.0000 (0.2138 -1.0000) 0.4063 (0.2655 0.6535) 0.2219 (0.3232 1.4564)-1.0000 (0.1665 -1.0000)-1.0000 (0.2342 -1.0000)-1.0000 (0.2342 -1.0000)-1.0000 (0.3103 -1.0000)-1.0000 (0.3103 -1.0000) 0.2727 (0.2655 0.9738)-1.0000 (0.3244 -1.0000)-1.0000 (0.3732 -1.0000)-1.0000 (0.3732 -1.0000) 0.0876 (0.2426 2.7687)-1.0000 (0.2635 -1.0000)-1.0000 (0.2655 -1.0000)-1.0000 (0.2650 -1.0000)-1.0000 (0.2650 -1.0000)-1.0000 (0.2631 -1.0000)-1.0000 (0.2650 -1.0000) 0.2219 (0.3232 1.4564) 0.0489 (0.2676 5.4774)-1.0000 (0.1885 -1.0000)-1.0000 (0.2676 -1.0000)-1.0000 (0.2676 -1.0000) 0.1596 (0.1902 1.1921)-1.0000 (0.2506 -1.0000) 0.0963 (0.1645 1.7080)-1.0000 (1.5953 -1.0000) 0.1954 (0.2104 1.0770)-1.0000 (0.2321 -1.0000)-1.0000 (0.2321 -1.0000) 0.3082 (0.6437 2.0888) 0.0536 (0.2162 4.0315) 0.2116 (0.4942 2.3351) 0.0916 (0.2075 2.2637)-1.0000 (-1.0000 1.7246)-1.0000 (0.0378 -1.0000)-1.0000 (0.5312 -1.0000)-1.0000 (0.0000 -1.0000) 0.4203 (0.5576 1.3267)
spN22OGFe2           0.5551 (0.7271 1.3099) 0.7284 (1.1838 1.6253) 0.7284 (1.1838 1.6253) 0.7771 (1.1975 1.5409)-1.0000 (1.2017 -1.0000) 0.6683 (1.3195 1.9744) 0.9713 (1.1204 1.1535) 0.9025 (1.2373 1.3709) 0.9025 (1.2373 1.3709) 2.2316 (1.5465 0.6930) 1.3808 (1.5465 1.1199) 1.2944 (1.2017 0.9284) 0.3083 (1.0828 3.5116) 0.5551 (0.7271 1.3099) 0.5551 (0.7271 1.3099) 0.8531 (0.9784 1.1469)-1.0000 (1.1838 -1.0000) 1.2944 (1.2017 0.9284) 1.9730 (1.1975 0.6069) 1.2779 (1.1975 0.9371) 0.4813 (1.2721 2.6431) 1.2779 (1.1975 0.9371) 0.6683 (1.3195 1.9744)-1.0000 (1.3938 -1.0000) 1.2244 (1.1838 0.9668)-1.0000 (1.3938 -1.0000)-1.0000 (1.3938 -1.0000) 0.8069 (1.2061 1.4947) 0.5824 (1.1462 1.9681)-1.0000 (1.0929 -1.0000)-1.0000 (1.3435 -1.0000)-1.0000 (0.6368 -1.0000)-1.0000 (0.9429 -1.0000)-1.0000 (0.9429 -1.0000) 0.2265 (0.3892 1.7188) 0.7538 (1.0582 1.4039)-1.0000 (0.3930 -1.0000) 0.4023 (0.7745 1.9253) 2.2525 (1.5380 0.6828)-1.0000 (0.6138 -1.0000)-1.0000 (0.2677 -1.0000) 0.6420 (0.6073 0.9458) 0.0407 (0.0732 1.7984)-1.0000 (0.5300 -1.0000)
Bfos2OGFe1           0.4674 (0.4071 0.8710)-1.0000 (0.2422 -1.0000)-1.0000 (0.2422 -1.0000)-1.0000 (0.2435 -1.0000)-1.0000 (0.2966 -1.0000)-1.0000 (0.3561 -1.0000)-1.0000 (0.1951 -1.0000)-1.0000 (0.2639 -1.0000)-1.0000 (0.2639 -1.0000)-1.0000 (0.3141 -1.0000) 0.1268 (0.3141 2.4771)-1.0000 (0.2966 -1.0000)-1.0000 (0.4071 -1.0000) 0.4674 (0.4071 0.8710) 0.4674 (0.4071 0.8710) 0.2105 (0.3842 1.8256)-1.0000 (0.2944 -1.0000) 0.1221 (0.2966 2.4298) 0.1174 (0.2961 2.5216) 0.2355 (0.2961 1.2571) 0.5368 (0.2939 0.5474)-1.0000 (0.2961 -1.0000)-1.0000 (0.3561 -1.0000)-1.0000 (0.2989 -1.0000)-1.0000 (0.2174 -1.0000)-1.0000 (0.2989 -1.0000)-1.0000 (0.2989 -1.0000)-1.0000 (0.2193 -1.0000)-1.0000 (0.1167 -1.0000) 0.0700 (0.2412 3.4447)-1.0000 (-1.0000 1.7399)-1.0000 (0.4063 -1.0000) 0.1562 (0.2046 1.3099) 0.1562 (0.2046 1.3099) 0.2914 (0.5754 1.9744)-1.0000 (0.2903 -1.0000)-1.0000 (0.4516 -1.0000)-1.0000 (0.2362 -1.0000) 1.5709 (1.6015 1.0195)-1.0000 (0.0765 -1.0000) 0.1689 (0.5933 3.5116)-1.0000 (0.1189 -1.0000) 0.3217 (0.7565 2.3516) 0.0631 (0.1189 1.8832) 0.2752 (0.7396 2.6876)
Bfos2OGFe2          -1.0000 (0.5618 -1.0000) 0.8903 (0.8906 1.0004) 0.8903 (0.8906 1.0004)-1.0000 (0.8988 -1.0000) 0.5375 (0.9010 1.6762) 0.8347 (0.9742 1.1671)-1.0000 (0.8465 -1.0000)-1.0000 (0.9281 -1.0000)-1.0000 (0.9281 -1.0000)-1.0000 (1.0422 -1.0000) 0.6309 (1.0422 1.6520) 0.6853 (0.8444 1.2322) 1.8528 (0.8418 0.4543)-1.0000 (0.5618 -1.0000)-1.0000 (0.5618 -1.0000) 1.1585 (0.7671 0.6622)-1.0000 (0.8906 -1.0000)-1.0000 (0.9010 -1.0000)-1.0000 (0.8988 -1.0000)-1.0000 (0.8988 -1.0000)-1.0000 (0.8884 -1.0000)-1.0000 (0.8988 -1.0000) 0.8347 (0.9742 1.1671)-1.0000 (1.0190 -1.0000) 0.4856 (0.8906 1.8340)-1.0000 (1.0190 -1.0000)-1.0000 (1.0190 -1.0000) 0.3068 (0.8465 2.7595)-1.0000 (0.8153 -1.0000)-1.0000 (0.9438 -1.0000) 0.2968 (1.4671 4.9438) 0.3339 (0.6115 1.8314) 0.4383 (0.6411 1.4625) 0.4383 (0.6411 1.4625)-1.0000 (0.4107 -1.0000) 1.1212 (0.9358 0.8347) 0.1627 (0.3993 2.4538) 0.4842 (0.5275 1.0894)-1.0000 (1.2500 -1.0000) 0.8869 (0.6569 0.7407) 0.3892 (0.2914 0.7487)-1.0000 (0.7086 -1.0000) 0.2004 (0.2781 1.3878) 0.5059 (0.5835 1.1535)-1.0000 (0.2655 -1.0000) 0.5639 (0.7386 1.3097)
Hcal2OGFe2          -1.0000 (0.7126 -1.0000)-1.0000 (1.1498 -1.0000)-1.0000 (1.1498 -1.0000) 1.1409 (1.1627 1.0192) 1.8166 (1.1665 0.6422) 1.0414 (1.2768 1.2260) 0.3641 (1.0894 2.9917)-1.0000 (1.0437 -1.0000)-1.0000 (1.0437 -1.0000)-1.0000 (1.2692 -1.0000) 0.3614 (1.2692 3.5116) 1.3518 (1.0861 0.8034)-1.0000 (1.0544 -1.0000)-1.0000 (0.7126 -1.0000)-1.0000 (0.7126 -1.0000) 0.3908 (0.9760 2.4973) 0.5974 (1.1498 1.9246) 0.6639 (1.1665 1.7570) 0.6492 (1.1627 1.7909)-1.0000 (1.1627 -1.0000)-1.0000 (1.2331 -1.0000) 1.1409 (1.1627 1.0192) 1.0414 (1.2768 1.2260) 0.7372 (1.3459 1.8256)-1.0000 (1.0006 -1.0000)-1.0000 (1.3459 -1.0000)-1.0000 (1.3459 -1.0000) 0.7435 (0.9498 1.2774) 1.8465 (1.0409 0.5637)-1.0000 (1.0635 -1.0000)-1.0000 (1.0929 -1.0000) 0.5171 (0.5854 1.1321) 0.6774 (0.8453 1.2479) 0.6774 (0.8453 1.2479) 0.9353 (0.4343 0.4643) 1.2808 (0.7887 0.6157) 0.4463 (0.3678 0.8240) 1.6448 (0.7430 0.4517)-1.0000 (1.2351 -1.0000)-1.0000 (0.7166 -1.0000)-1.0000 (0.2801 -1.0000) 0.4287 (0.6947 1.6206) 0.1498 (0.2186 1.4594) 0.7794 (0.6368 0.8170) 0.0627 (0.1127 1.7984)-1.0000 (0.8789 -1.0000) 0.3376 (0.3117 0.9232)
Hcal2OGFe1          -1.0000 (0.3793 -1.0000)-1.0000 (0.2949 -1.0000)-1.0000 (0.2949 -1.0000) 0.3935 (0.2966 0.7537) 0.5212 (0.3657 0.7016)-1.0000 (0.3687 -1.0000) 0.2226 (0.2436 1.0942) 0.1404 (0.3470 2.4719) 0.1404 (0.3470 2.4719) 0.4093 (0.4362 1.0658)-1.0000 (0.4362 -1.0000) 0.5212 (0.3657 0.7016) 0.1303 (0.2920 2.2407)-1.0000 (0.3793 -1.0000)-1.0000 (0.3793 -1.0000) 0.1175 (0.2903 2.4719) 0.2062 (0.3627 1.7587) 0.3539 (0.3657 1.0331) 0.5160 (0.3649 0.7071) 0.3496 (0.3649 1.0437) 0.2019 (0.3619 1.7929) 0.5160 (0.3649 0.7071)-1.0000 (0.3687 -1.0000) 0.2818 (0.2995 1.0630) 0.1837 (0.2676 1.4564) 0.2818 (0.2995 1.0630) 0.2818 (0.2995 1.0630) 0.1984 (0.2702 1.3619) 0.3105 (0.3175 1.0226)-1.0000 (0.2404 -1.0000)-1.0000 (1.6146 -1.0000) 0.3217 (0.3194 0.9929) 0.1071 (0.3436 3.2075) 0.1071 (0.3436 3.2075) 1.0525 (0.9245 0.8784) 0.1685 (0.2194 1.3019) 0.5312 (0.5781 1.0883) 0.0976 (0.3429 3.5116)-1.0000 (-1.0000 0.9198)-1.0000 (0.1665 -1.0000)-1.0000 (0.7001 -1.0000) 0.0862 (0.1223 1.4189) 0.9741 (0.7404 0.7601) 0.0862 (0.1223 1.4189) 1.4347 (0.6618 0.4613)-1.0000 (0.2467 -1.0000)-1.0000 (0.8229 -1.0000) 1.2933 (0.7906 0.6113)
Pbac2OGFe2           0.3202 (0.6710 2.0953)-1.0000 (1.0779 -1.0000)-1.0000 (1.0779 -1.0000)-1.0000 (1.0894 -1.0000) 0.8662 (1.0929 1.2617)-1.0000 (0.9644 -1.0000)-1.0000 (1.0224 -1.0000)-1.0000 (1.1247 -1.0000)-1.0000 (1.1247 -1.0000)-1.0000 (1.2774 -1.0000)-1.0000 (1.2774 -1.0000)-1.0000 (1.1743 -1.0000) 1.2726 (0.8684 0.6824) 0.3202 (0.6710 2.0953) 0.3202 (0.6710 2.0953) 1.6639 (0.9185 0.5520)-1.0000 (1.0779 -1.0000)-1.0000 (1.0929 -1.0000)-1.0000 (1.0894 -1.0000) 0.3641 (1.0894 2.9917) 0.6124 (1.1535 1.8834) 0.3641 (1.0894 2.9917)-1.0000 (0.9644 -1.0000)-1.0000 (1.0094 -1.0000) 0.2377 (1.0779 4.5355)-1.0000 (1.0094 -1.0000)-1.0000 (1.0094 -1.0000)-1.0000 (1.1783 -1.0000)-1.0000 (1.0466 -1.0000) 1.0811 (1.1479 1.0618) 0.5848 (1.5042 2.5720) 0.4887 (0.7141 1.4612) 0.9652 (0.9056 0.9383) 0.9652 (0.9056 0.9383)-1.0000 (0.4359 -1.0000)-1.0000 (0.8752 -1.0000)-1.0000 (0.4493 -1.0000) 0.2326 (0.7460 3.2075)-1.0000 (1.5814 -1.0000)-1.0000 (0.7434 -1.0000) 0.4385 (0.4739 1.0810)-1.0000 (0.6395 -1.0000)-1.0000 (0.2192 -1.0000) 0.6881 (0.6188 0.8992)-1.0000 (0.2222 -1.0000) 1.2471 (0.8642 0.6930) 0.8441 (0.5310 0.6291) 0.3295 (0.2670 0.8102)-1.0000 (0.7946 -1.0000)
Dgla2OGFe2          -1.0000 (0.5754 -1.0000) 0.5635 (0.9992 1.7732) 0.5635 (0.9992 1.7732) 0.6018 (1.0091 1.6768) 1.0000 (1.0124 1.0124) 1.3655 (0.8924 0.6535) 1.1595 (0.9472 0.8169)-1.0000 (1.0435 -1.0000)-1.0000 (1.0435 -1.0000) 1.0414 (1.2768 1.2260) 1.0414 (1.2768 1.2260) 2.2966 (1.0124 0.4408) 0.3808 (0.7519 1.9744)-1.0000 (0.5754 -1.0000)-1.0000 (0.5754 -1.0000) 0.3214 (0.8326 2.5908) 0.5635 (0.9992 1.7732) 1.0000 (1.0124 1.0124) 1.4870 (1.0091 0.6786) 0.9868 (1.0091 1.0226)-1.0000 (0.9960 -1.0000) 2.2744 (1.0091 0.4437) 1.3655 (0.8924 0.6535) 1.0977 (0.9344 0.8512) 0.9472 (0.9992 1.0548) 0.7172 (0.9344 1.3028) 0.7172 (0.9344 1.3028) 1.0134 (1.0158 1.0024) 1.2981 (0.9709 0.7479)-1.0000 (0.9266 -1.0000)-1.0000 (1.6392 -1.0000)-1.0000 (0.7838 -1.0000) 0.6248 (0.9169 1.4674) 0.6248 (0.9169 1.4674) 0.3249 (0.5182 1.5953) 0.9271 (0.8949 0.9653)-1.0000 (0.3439 -1.0000) 1.0343 (0.7507 0.7258)-1.0000 (2.1592 -1.0000) 0.3524 (0.5915 1.6782)-1.0000 (0.2493 -1.0000)-1.0000 (0.5457 -1.0000) 0.1669 (0.1799 1.0779)-1.0000 (0.5084 -1.0000) 0.2844 (0.2803 0.9856)-1.0000 (0.6701 -1.0000)-1.0000 (0.2632 -1.0000) 0.5736 (0.3867 0.6742) 0.7088 (0.5558 0.7841)-1.0000 (0.2771 -1.0000)
Dgla2OGFe1          -1.0000 (0.4970 -1.0000)-1.0000 (0.2817 -1.0000)-1.0000 (0.2817 -1.0000)-1.0000 (0.2833 -1.0000)-1.0000 (0.3512 -1.0000)-1.0000 (0.4178 -1.0000)-1.0000 (0.2311 -1.0000)-1.0000 (0.3047 -1.0000)-1.0000 (0.3047 -1.0000)-1.0000 (0.3589 -1.0000)-1.0000 (0.3589 -1.0000) 0.1866 (0.3512 1.8823)-1.0000 (0.3648 -1.0000)-1.0000 (0.4970 -1.0000)-1.0000 (0.4970 -1.0000)-1.0000 (0.3331 -1.0000)-1.0000 (0.3484 -1.0000)-1.0000 (0.3512 -1.0000) 0.1822 (0.3505 1.9235)-1.0000 (0.3505 -1.0000) 0.1649 (0.3476 2.1081) 0.1822 (0.3505 1.9235)-1.0000 (0.4178 -1.0000)-1.0000 (0.3440 -1.0000)-1.0000 (0.2289 -1.0000) 0.2954 (0.3440 1.1646) 0.2954 (0.3440 1.1646)-1.0000 (0.2311 -1.0000)-1.0000 (0.2505 -1.0000)-1.0000 (0.2280 -1.0000)-1.0000 (1.6819 -1.0000)-1.0000 (0.4271 -1.0000)-1.0000 (0.4208 -1.0000)-1.0000 (0.4208 -1.0000) 0.5401 (1.1098 2.0548) 0.1795 (0.2591 1.4436) 0.2805 (0.6415 2.2874)-1.0000 (0.4528 -1.0000) 0.9478 (1.6276 1.7173)-1.0000 (0.1786 -1.0000)-1.0000 (0.7718 -1.0000) 0.0797 (0.1802 2.2603) 0.5872 (0.9049 1.5409)-1.0000 (0.1802 -1.0000) 0.8044 (0.8663 1.0770)-1.0000 (0.1773 -1.0000) 0.7047 (0.9408 1.3350) 0.7382 (0.9464 1.2820) 0.2382 (0.2463 1.0340)-1.0000 (1.1479 -1.0000) 1.4035 (0.7339 0.5229)
spT2OGFe2            0.3146 (0.6701 2.1299) 0.9255 (1.2437 1.3438) 0.9255 (1.2437 1.3438) 0.9806 (1.2592 1.2842)-1.0000 (1.2639 -1.0000)-1.0000 (1.1071 -1.0000) 0.7026 (1.1768 1.6750) 1.1300 (1.2992 1.1497) 1.1300 (1.2992 1.1497) 2.0209 (1.4949 0.7397) 2.0209 (1.4949 0.7397)-1.0000 (1.1727 -1.0000) 0.7181 (0.9462 1.3177) 0.3146 (0.6701 2.1299) 0.3146 (0.6701 2.1299) 0.6814 (1.0474 1.5372) 0.9255 (1.2437 1.3438)-1.0000 (1.2639 -1.0000)-1.0000 (1.2592 -1.0000)-1.0000 (1.2592 -1.0000) 0.8041 (1.2089 1.5034)-1.0000 (1.2592 -1.0000)-1.0000 (1.1071 -1.0000)-1.0000 (1.1618 -1.0000) 0.9255 (1.2437 1.3438)-1.0000 (1.1618 -1.0000)-1.0000 (1.1618 -1.0000) 1.1967 (1.1768 0.9834) 0.4527 (1.1190 2.4719)-1.0000 (1.3309 -1.0000) 1.4812 (1.8317 1.2366) 0.6205 (0.8285 1.3352)-1.0000 (0.8658 -1.0000)-1.0000 (0.8658 -1.0000)-1.0000 (0.4197 -1.0000) 0.6694 (1.0361 1.5478)-1.0000 (0.3926 -1.0000)-1.0000 (0.7139 -1.0000) 0.4439 (1.1269 2.5388) 2.3704 (0.8920 0.3763)-1.0000 (0.4029 -1.0000)-1.0000 (0.9674 -1.0000)-1.0000 (0.3769 -1.0000)-1.0000 (0.7939 -1.0000)-1.0000 (0.3637 -1.0000) 1.4124 (0.9838 0.6965) 0.1023 (0.0713 0.6972)-1.0000 (0.4160 -1.0000) 0.5200 (0.9925 1.9087)-1.0000 (0.5609 -1.0000)-1.0000 (0.2942 -1.0000) 0.8032 (1.2050 1.5002)
Binf2OGFe2          -1.0000 (0.7900 -1.0000)-1.0000 (1.4139 -1.0000)-1.0000 (1.4139 -1.0000) 1.6277 (1.4341 0.8811) 2.5501 (1.4404 0.5648) 0.9389 (1.2463 1.3273) 1.9080 (1.3313 0.6977) 0.4608 (1.4830 3.2184) 0.4608 (1.4830 3.2184) 1.8630 (1.9513 1.0474)-1.0000 (1.9513 -1.0000) 2.9595 (1.3259 0.4480) 0.6300 (1.0294 1.6339)-1.0000 (0.7900 -1.0000)-1.0000 (0.7900 -1.0000) 0.5739 (1.1442 1.9939)-1.0000 (1.4139 -1.0000) 1.6496 (1.4404 0.8732) 2.5210 (1.4341 0.5689) 2.5210 (1.4341 0.5689) 2.1651 (1.3698 0.6327) 4.1083 (1.4341 0.3491) 0.9389 (1.2463 1.3273) 1.1641 (1.3132 1.1281) 1.5564 (1.4139 0.9084) 0.6466 (1.3132 2.0310) 0.6466 (1.3132 2.0310) 1.2309 (1.3313 1.0815) 0.9744 (1.2577 1.2908) 0.5510 (1.2920 2.3450)-1.0000 (1.3549 -1.0000) 0.6084 (0.8229 1.3527) 0.7695 (0.9597 1.2472) 0.7695 (0.9597 1.2472) 0.5150 (0.4679 0.9084) 1.0282 (0.9184 0.8932)-1.0000 (0.3486 -1.0000) 0.8095 (0.7882 0.9738)-1.0000 (1.4035 -1.0000)-1.0000 (0.8122 -1.0000)-1.0000 (0.2913 -1.0000)-1.0000 (0.7544 -1.0000) 0.2484 (0.2818 1.1346) 0.7947 (0.7065 0.8891) 0.3871 (0.3968 1.0251) 0.5294 (0.8955 1.6917)-1.0000 (0.2098 -1.0000) 0.6641 (0.4517 0.6802) 2.1606 (0.7212 0.3338) 0.2828 (0.4220 1.4923) 0.1460 (0.1163 0.7967) 1.6027 (0.9238 0.5764)-1.0000 (0.1471 -1.0000)
Omac2OGFe1          -1.0000 (0.2075 -1.0000)-1.0000 (0.1625 -1.0000)-1.0000 (0.1625 -1.0000) 0.0885 (0.1633 1.8447)-1.0000 (0.1636 -1.0000)-1.0000 (0.2123 -1.0000) 0.0472 (0.1413 2.9917)-1.0000 (0.1830 -1.0000)-1.0000 (0.1830 -1.0000)-1.0000 (0.2285 -1.0000)-1.0000 (0.2285 -1.0000)-1.0000 (0.1636 -1.0000)-1.0000 (0.2568 -1.0000)-1.0000 (0.2075 -1.0000)-1.0000 (0.2075 -1.0000)-1.0000 (0.2063 -1.0000)-1.0000 (0.1625 -1.0000)-1.0000 (0.1636 -1.0000)-1.0000 (0.1633 -1.0000)-1.0000 (0.1633 -1.0000) 0.0803 (0.1622 2.0213)-1.0000 (0.1633 -1.0000)-1.0000 (0.2123 -1.0000)-1.0000 (0.2288 -1.0000)-1.0000 (0.1625 -1.0000)-1.0000 (0.2288 -1.0000)-1.0000 (0.2288 -1.0000)-1.0000 (0.1639 -1.0000)-1.0000 (0.2060 -1.0000)-1.0000 (0.1848 -1.0000)-1.0000 (1.7999 -1.0000) 0.1736 (0.2071 1.1933)-1.0000 (0.1159 -1.0000)-1.0000 (0.1159 -1.0000) 0.6922 (0.5006 0.7232)-1.0000 (0.2635 -1.0000) 0.3123 (0.4197 1.3438) 0.0186 (0.0752 4.0315)-1.0000 (-1.0000 2.1516) 0.0665 (0.0765 1.1504)-1.0000 (0.5215 -1.0000)-1.0000 (0.1406 -1.0000) 0.5814 (0.6655 1.1445) 0.0631 (0.1189 1.8832)-1.0000 (0.6495 -1.0000) 0.1013 (0.1458 1.4397) 0.4969 (0.6507 1.3097) 0.4645 (0.7096 1.5277) 0.0791 (0.1888 2.3866) 0.2095 (0.7358 3.5116)-1.0000 (0.5860 -1.0000)-1.0000 (0.2779 -1.0000) 1.2387 (0.8628 0.6965) 1.2787 (0.7863 0.6149)
Omac2OGFe2          -1.0000 (0.6114 -1.0000) 0.4761 (0.9827 2.0642) 0.4761 (0.9827 2.0642) 0.5200 (0.9925 1.9087) 0.9304 (0.9956 1.0700) 0.8370 (1.0825 1.2933) 0.6915 (0.9327 1.3489) 0.7705 (0.9580 1.2434) 0.7705 (0.9580 1.2434) 1.3370 (1.0800 0.8078) 2.1549 (1.0800 0.5012) 0.5331 (0.9956 1.8677) 0.9648 (0.9050 0.9380)-1.0000 (0.6114 -1.0000)-1.0000 (0.6114 -1.0000) 0.9888 (0.8219 0.8312) 0.8765 (0.9827 1.1211)-1.0000 (0.9956 -1.0000)-1.0000 (0.9925 -1.0000)-1.0000 (0.9925 -1.0000) 0.7780 (0.9579 1.2312) 0.5200 (0.9925 1.9087) 0.8370 (1.0825 1.2933) 0.5864 (1.1360 1.9372) 1.0301 (0.9186 0.8917) 0.5864 (1.1360 1.9372) 0.5864 (1.1360 1.9372) 0.6915 (0.9327 1.3489) 0.3188 (0.9554 2.9972)-1.0000 (1.0450 -1.0000)-1.0000 (1.0495 -1.0000) 0.5618 (0.9026 1.6065) 0.6264 (1.0317 1.6470) 0.6264 (1.0317 1.6470) 0.2787 (0.4050 1.4533) 1.3898 (0.9894 0.7119) 0.2858 (0.7490 2.6204) 0.2899 (0.8444 2.9127)-1.0000 (1.1035 -1.0000) 2.3331 (0.9964 0.4271) 0.5557 (0.6074 1.0929)-1.0000 (1.0605 -1.0000)-1.0000 (0.3445 -1.0000) 0.7912 (0.8649 1.0932)-1.0000 (0.3687 -1.0000) 1.4504 (1.1034 0.7608) 0.1770 (0.1953 1.1035) 0.3256 (0.4858 1.4923)-1.0000 (1.1734 -1.0000) 0.6942 (0.6916 0.9962)-1.0000 (0.4035 -1.0000) 0.9333 (0.9957 1.0669) 0.2065 (0.1989 0.9631) 0.2192 (0.3078 1.4043) 2.0138 (0.9620 0.4777)
Vpar2OGFe1          -1.0000 (0.2926 -1.0000)-1.0000 (0.1446 -1.0000)-1.0000 (0.1446 -1.0000) 0.0800 (0.1453 1.8175) 0.3839 (0.1930 0.5027) 0.2333 (0.2454 1.0520) 0.0579 (0.1012 1.7481)-1.0000 (0.1426 -1.0000)-1.0000 (0.1426 -1.0000)-1.0000 (0.2111 -1.0000)-1.0000 (0.2111 -1.0000) 0.2602 (0.1930 0.7416)-1.0000 (0.2226 -1.0000)-1.0000 (0.2926 -1.0000)-1.0000 (0.2926 -1.0000)-1.0000 (0.1731 -1.0000) 0.1680 (0.1916 1.1407) 0.1764 (0.1930 1.0942) 0.1060 (0.1926 1.8175) 0.1741 (0.1926 1.1061) 0.0969 (0.1912 1.9728) 0.1741 (0.1926 1.1061) 0.2333 (0.2454 1.0520) 0.1848 (0.1944 1.0520)-1.0000 (0.1004 -1.0000) 0.1169 (0.1944 1.6634) 0.1169 (0.1944 1.6634) 0.0935 (0.1012 1.0826)-1.0000 (0.1650 -1.0000) 0.0859 (0.1000 1.1648)-1.0000 (1.1500 -1.0000)-1.0000 (0.1659 -1.0000) 0.2765 (0.2359 0.8534) 0.2765 (0.2359 0.8534) 0.9283 (0.8082 0.8706)-1.0000 (0.0804 -1.0000) 0.4539 (0.6203 1.3666) 0.1746 (0.2355 1.3486)-1.0000 (-1.0000 -1.0000)-1.0000 (0.1215 -1.0000)-1.0000 (0.6868 -1.0000)-1.0000 (0.0794 -1.0000) 0.8962 (0.7261 0.8102) 0.0869 (0.0794 0.9140)-1.0000 (0.7414 -1.0000)-1.0000 (0.1972 -1.0000) 0.4030 (0.8616 2.1382) 0.9844 (0.7422 0.7540) 0.0545 (0.1243 2.2791) 0.5330 (0.7967 1.4947) 0.4140 (0.6702 1.6189) 0.0532 (0.1592 2.9917)-1.0000 (1.1195 -1.0000) 1.0530 (0.9238 0.8773)-1.0000 (0.1207 -1.0000) 0.2875 (0.9294 3.2324)
ML026010a            0.7470 (0.6978 0.9341)-1.0000 (0.4700 -1.0000)-1.0000 (0.4700 -1.0000) 0.2677 (0.5080 1.8978)-1.0000 (0.5844 -1.0000)-1.0000 (0.6749 -1.0000) 0.2425 (0.4415 1.8205) 0.1802 (0.4959 2.7524) 0.1802 (0.4959 2.7524) 0.3214 (0.4256 1.3242) 0.5297 (0.4256 0.8034) 0.4586 (0.6251 1.3630)-1.0000 (0.5350 -1.0000) 0.7470 (0.6978 0.9341) 0.7470 (0.6978 0.9341) 0.2309 (0.5076 2.1985) 0.3740 (0.5409 1.4463) 0.3145 (0.5844 1.8581) 0.3073 (0.5831 1.8978) 0.5407 (0.5831 1.0785) 0.3678 (0.5398 1.4674)-1.0000 (0.5831 -1.0000)-1.0000 (0.6749 -1.0000)-1.0000 (0.5899 -1.0000)-1.0000 (0.4370 -1.0000)-1.0000 (0.5508 -1.0000)-1.0000 (0.5508 -1.0000) 0.2802 (0.5101 1.8205)-1.0000 (0.3305 -1.0000)-1.0000 (0.4679 -1.0000) 1.3825 (1.5596 1.1281) 0.4249 (0.4006 0.9429) 0.2061 (0.3011 1.4612) 0.2061 (0.3011 1.4612) 0.6357 (0.9194 1.4463)-1.0000 (0.3139 -1.0000)-1.0000 (0.5854 -1.0000)-1.0000 (0.3650 -1.0000) 1.0869 (1.4579 1.3413) 0.3233 (0.2546 0.7874) 1.0228 (0.7479 0.7312)-1.0000 (0.2075 -1.0000) 0.8200 (0.7915 0.9653)-1.0000 (0.2317 -1.0000)-1.0000 (0.7111 -1.0000) 0.1943 (0.1587 0.8170) 0.4888 (0.7255 1.4842)-1.0000 (0.8616 -1.0000)-1.0000 (0.2961 -1.0000)-1.0000 (0.8206 -1.0000) 0.4744 (0.7841 1.6530)-1.0000 (0.2876 -1.0000) 1.7218 (0.9213 0.5351)-1.0000 (0.8226 -1.0000) 0.3586 (0.3413 0.9517) 1.5627 (1.0060 0.6437) 0.3273 (0.3244 0.9911)
MLRB505111          -1.0000 (0.5743 -1.0000)-1.0000 (1.0805 -1.0000)-1.0000 (1.0805 -1.0000) 1.3270 (1.0920 0.8229)-1.0000 (1.0962 -1.0000)-1.0000 (0.8966 -1.0000) 0.6633 (1.0229 1.5421)-1.0000 (1.1295 -1.0000)-1.0000 (1.1295 -1.0000)-1.0000 (1.3999 -1.0000)-1.0000 (1.3999 -1.0000)-1.0000 (1.0962 -1.0000)-1.0000 (0.7704 -1.0000)-1.0000 (0.5743 -1.0000)-1.0000 (0.5743 -1.0000)-1.0000 (0.9143 -1.0000)-1.0000 (1.0805 -1.0000) 0.8936 (1.0962 1.2267) 0.8796 (1.0920 1.2415) 0.8796 (1.0920 1.2415) 0.2774 (1.0509 3.7884) 0.4804 (1.0920 2.2734)-1.0000 (0.8966 -1.0000) 0.4080 (0.9395 2.3027)-1.0000 (1.0805 -1.0000)-1.0000 (0.9395 -1.0000)-1.0000 (0.9395 -1.0000) 0.5129 (1.1004 2.1454) 0.7214 (1.0472 1.4516)-1.0000 (0.9989 -1.0000)-1.0000 (1.4037 -1.0000) 0.5243 (0.8791 1.6768)-1.0000 (0.9211 -1.0000)-1.0000 (0.9211 -1.0000) 0.7789 (0.4126 0.5297) 0.2439 (1.0362 4.2487) 0.3703 (0.5359 1.4470) 0.6753 (0.7519 1.1135) 2.0579 (1.3566 0.6592)-1.0000 (0.7746 -1.0000)-1.0000 (0.4472 -1.0000)-1.0000 (0.8408 -1.0000) 0.4460 (0.4038 0.9053)-1.0000 (0.6856 -1.0000) 0.2764 (0.4000 1.4470) 0.4474 (0.8569 1.9152)-1.0000 (0.1798 -1.0000) 0.7218 (0.5637 0.7810) 0.6937 (0.9232 1.3308)-1.0000 (0.5105 -1.0000)-1.0000 (0.1506 -1.0000) 0.3715 (1.2149 3.2700)-1.0000 (0.0962 -1.0000)-1.0000 (0.1695 -1.0000) 0.6745 (0.7493 1.1110)-1.0000 (0.1401 -1.0000) 0.7351 (1.0440 1.4202) 1.0172 (1.1327 1.1135)
spV2OGFe1           -1.0000 (0.5382 -1.0000) 0.1818 (0.3163 1.7399) 0.1818 (0.3163 1.7399)-1.0000 (0.3181 -1.0000)-1.0000 (0.3777 -1.0000) 0.2931 (0.4456 1.5205)-1.0000 (0.2646 -1.0000)-1.0000 (0.3687 -1.0000)-1.0000 (0.3687 -1.0000) 0.1746 (0.4263 2.4419) 0.3518 (0.4263 1.2116)-1.0000 (0.3777 -1.0000)-1.0000 (0.4120 -1.0000)-1.0000 (0.5382 -1.0000)-1.0000 (0.5382 -1.0000)-1.0000 (0.3114 -1.0000)-1.0000 (0.3747 -1.0000)-1.0000 (0.3777 -1.0000) 0.2288 (0.3770 1.6479) 0.3723 (0.3770 1.0124) 0.3545 (0.3739 1.0548) 0.2288 (0.3770 1.6479) 0.2931 (0.4456 1.5205)-1.0000 (0.3809 -1.0000) 0.1022 (0.2887 2.8244)-1.0000 (0.3809 -1.0000)-1.0000 (0.3809 -1.0000) 0.1263 (0.2915 2.3074) 0.2234 (0.2577 1.1535) 0.2952 (0.3150 1.0669)-1.0000 (2.2019 -1.0000)-1.0000 (0.4007 -1.0000)-1.0000 (0.3457 -1.0000)-1.0000 (0.3457 -1.0000)-1.0000 (0.6390 -1.0000)-1.0000 (0.3315 -1.0000)-1.0000 (0.6881 -1.0000) 0.3471 (0.3356 0.9668) 1.6991 (1.9062 1.1219)-1.0000 (0.1191 -1.0000) 0.7088 (0.7722 1.0894)-1.0000 (0.0779 -1.0000) 0.5180 (0.7198 1.3895)-1.0000 (0.0779 -1.0000)-1.0000 (0.6881 -1.0000) 0.0585 (0.1183 2.0213) 0.2653 (0.7492 2.8244)-1.0000 (0.8369 -1.0000)-1.0000 (0.2154 -1.0000)-1.0000 (0.7230 -1.0000) 0.3678 (0.6650 1.8081)-1.0000 (0.2811 -1.0000) 0.5345 (0.8966 1.6775)-1.0000 (0.7987 -1.0000)-1.0000 (0.2334 -1.0000) 0.4624 (0.9798 2.1190)-1.0000 (0.1674 -1.0000) 0.0814 (0.2063 2.5357)-1.0000 (0.7446 -1.0000)
spV2OGFe2           -1.0000 (0.7238 -1.0000) 1.1690 (1.1683 0.9994) 1.1690 (1.1683 0.9994)-1.0000 (1.1817 -1.0000) 0.7256 (1.1856 1.6339) 1.1202 (1.2988 1.1595) 0.4390 (1.1069 2.5213) 0.5145 (1.1353 2.2066) 0.5145 (1.1353 2.2066)-1.0000 (1.2895 -1.0000) 0.4717 (1.2895 2.7336) 0.9038 (1.1034 1.2209) 2.0933 (1.0707 0.5115)-1.0000 (0.7238 -1.0000)-1.0000 (0.7238 -1.0000) 1.3295 (0.9691 0.7289)-1.0000 (1.1683 -1.0000)-1.0000 (1.1856 -1.0000)-1.0000 (1.1817 -1.0000)-1.0000 (1.1817 -1.0000)-1.0000 (1.1371 -1.0000) 0.7109 (1.1817 1.6622) 1.1202 (1.2988 1.1595)-1.0000 (1.3698 -1.0000) 0.8432 (1.0883 1.2908)-1.0000 (1.3698 -1.0000)-1.0000 (1.3698 -1.0000)-1.0000 (1.0324 -1.0000) 0.7100 (1.0567 1.4882)-1.0000 (1.2466 -1.0000) 0.9424 (1.4136 1.5000)-1.0000 (0.8207 -1.0000) 0.7441 (1.0668 1.4336) 0.7441 (1.0668 1.4336) 0.3309 (0.4271 1.2908) 0.6192 (1.0236 1.6530) 0.2551 (0.5289 2.0732) 0.8064 (0.8744 1.0843)-1.0000 (1.2240 -1.0000) 1.0859 (1.0307 0.9492) 0.1355 (0.3639 2.6853) 0.3297 (0.9568 2.9016)-1.0000 (0.3290 -1.0000)-1.0000 (0.8955 -1.0000) 0.1965 (0.3072 1.5628) 0.5429 (1.1412 2.1022) 0.3761 (0.1495 0.3974)-1.0000 (0.3290 -1.0000) 0.8685 (0.9808 1.1293)-1.0000 (0.5816 -1.0000)-1.0000 (0.2751 -1.0000) 0.5625 (0.8992 1.5986) 0.1377 (0.1520 1.1035)-1.0000 (0.2201 -1.0000) 0.4735 (0.9953 2.1022) 0.1323 (0.1754 1.3262)-1.0000 (0.8992 -1.0000)-1.0000 (0.9738 -1.0000)-1.0000 (0.2292 -1.0000)-1.0000 (1.0133 -1.0000)
Lcru2OGFe1          -1.0000 (0.5419 -1.0000) 0.1930 (0.3181 1.6479) 0.1930 (0.3181 1.6479)-1.0000 (0.3200 -1.0000)-1.0000 (0.3905 -1.0000) 0.3429 (0.4600 1.3413)-1.0000 (0.2661 -1.0000)-1.0000 (0.3709 -1.0000)-1.0000 (0.3709 -1.0000) 0.1951 (0.4290 2.1984) 0.3677 (0.4290 1.1665)-1.0000 (0.3905 -1.0000) 0.1706 (0.4146 2.4298)-1.0000 (0.5419 -1.0000)-1.0000 (0.5419 -1.0000)-1.0000 (0.3132 -1.0000)-1.0000 (0.3872 -1.0000) 0.1031 (0.3905 3.7884) 0.2717 (0.3896 1.4339) 0.4243 (0.3896 0.9184) 0.4054 (0.3865 0.9532) 0.2717 (0.3896 1.4339) 0.3429 (0.4600 1.3413)-1.0000 (0.3832 -1.0000)-1.0000 (0.2903 -1.0000)-1.0000 (0.3832 -1.0000)-1.0000 (0.3832 -1.0000)-1.0000 (0.2932 -1.0000) 0.1313 (0.2592 1.9744) 0.1855 (0.3169 1.7080)-1.0000 (2.0975 -1.0000)-1.0000 (0.4032 -1.0000) 0.1988 (0.3772 1.8978) 0.1988 (0.3772 1.8978)-1.0000 (0.7367 -1.0000) 0.1248 (0.3334 2.6729)-1.0000 (0.6933 -1.0000) 0.3603 (0.3376 0.9371) 2.6101 (2.2403 0.8583)-1.0000 (0.1197 -1.0000) 0.7460 (0.7786 1.0437) 0.0491 (0.0782 1.5943) 0.4203 (0.5576 1.3267)-1.0000 (0.0782 -1.0000)-1.0000 (0.4942 -1.0000) 0.0631 (0.1189 1.8832) 0.2423 (0.5835 2.4080)-1.0000 (0.6509 -1.0000)-1.0000 (0.1919 -1.0000)-1.0000 (0.5598 -1.0000) 0.1763 (0.4729 2.6829)-1.0000 (0.2170 -1.0000) 0.5024 (0.7939 1.5802)-1.0000 (0.6616 -1.0000)-1.0000 (0.2347 -1.0000)-1.0000 (0.8096 -1.0000)-1.0000 (0.1683 -1.0000)-1.0000 (0.1839 -1.0000)-1.0000 (0.6856 -1.0000) 0.6442 (0.0779 0.1209)-1.0000 (0.8389 -1.0000)
Lcru2OGFe2          -1.0000 (0.7254 -1.0000) 1.1844 (1.1720 0.9895) 1.1844 (1.1720 0.9895)-1.0000 (1.1856 -1.0000) 0.7405 (1.1896 1.6065) 1.1372 (1.3038 1.1465) 0.4573 (1.1104 2.4280) 0.5308 (1.1387 2.1454) 0.5308 (1.1387 2.1454)-1.0000 (1.2936 -1.0000) 0.4952 (1.2936 2.6121) 0.9174 (1.1069 1.2065) 2.1135 (1.0737 0.5080)-1.0000 (0.7254 -1.0000)-1.0000 (0.7254 -1.0000) 1.3437 (0.9716 0.7231)-1.0000 (1.1720 -1.0000)-1.0000 (1.1896 -1.0000)-1.0000 (1.1856 -1.0000)-1.0000 (1.1856 -1.0000)-1.0000 (1.1407 -1.0000) 0.7256 (1.1856 1.6339) 1.1372 (1.3038 1.1465)-1.0000 (1.3753 -1.0000) 0.8564 (1.0916 1.2746)-1.0000 (1.3753 -1.0000)-1.0000 (1.3753 -1.0000)-1.0000 (1.0355 -1.0000) 0.7226 (1.0596 1.4663) 0.2530 (1.2508 4.9438)-1.0000 (1.4195 -1.0000)-1.0000 (0.8226 -1.0000) 0.7567 (1.0696 1.4135) 0.7567 (1.0696 1.4135) 0.3357 (0.4278 1.2746) 0.6317 (1.0266 1.6253) 0.2619 (0.5298 2.0228) 0.8168 (0.8764 1.0730)-1.0000 (1.2276 -1.0000) 1.0992 (1.0336 0.9403) 0.1417 (0.3644 2.5710) 0.3486 (0.9594 2.7524)-1.0000 (0.3294 -1.0000)-1.0000 (0.8979 -1.0000)-1.0000 (0.3076 -1.0000) 0.5584 (1.1446 2.0498) 0.3789 (0.1496 0.3949)-1.0000 (0.3294 -1.0000) 0.4805 (0.9836 2.0471)-1.0000 (0.5826 -1.0000) 0.1315 (0.2755 2.0953) 0.9506 (0.9017 0.9486) 0.1394 (0.1522 1.0915)-1.0000 (0.2204 -1.0000) 0.4868 (0.9979 2.0498) 0.2281 (0.1757 0.7704)-1.0000 (0.9017 -1.0000) 0.3571 (0.9761 2.7336)-1.0000 (0.2296 -1.0000)-1.0000 (1.0161 -1.0000)-1.0000 (0.0000 0.1630)-1.0000 (0.8410 -1.0000)
Tinc2OGFe2          -1.0000 (0.6491 -1.0000)-1.0000 (1.0365 -1.0000)-1.0000 (1.0365 -1.0000)-1.0000 (1.0471 -1.0000) 0.7040 (1.0502 1.4916) 0.5821 (1.1424 1.9625)-1.0000 (0.9838 -1.0000)-1.0000 (1.0810 -1.0000)-1.0000 (1.0810 -1.0000)-1.0000 (1.3183 -1.0000)-1.0000 (1.3183 -1.0000) 0.4462 (0.9811 2.1985) 0.3908 (0.9760 2.4973)-1.0000 (0.6491 -1.0000)-1.0000 (0.6491 -1.0000)-1.0000 (0.8863 -1.0000)-1.0000 (1.0365 -1.0000)-1.0000 (1.0502 -1.0000)-1.0000 (1.0471 -1.0000) 0.6915 (1.0471 1.5143)-1.0000 (1.0574 -1.0000) 0.6915 (1.0471 1.5143) 0.5821 (1.1424 1.9625)-1.0000 (1.1994 -1.0000)-1.0000 (1.0365 -1.0000)-1.0000 (1.1994 -1.0000)-1.0000 (1.1994 -1.0000) 0.8769 (0.9838 1.1219) 0.6942 (0.9434 1.3591) 1.2773 (0.9622 0.7533)-1.0000 (1.2502 -1.0000) 0.3892 (0.6205 1.5943) 1.6046 (0.7386 0.4603) 1.6046 (0.7386 0.4603) 0.2476 (0.3566 1.4404) 0.5054 (1.1204 2.2170) 0.3234 (0.4346 1.3438) 1.7665 (0.6093 0.3449)-1.0000 (1.4202 -1.0000) 0.6697 (0.7581 1.1321) 0.2884 (0.2706 0.9382)-1.0000 (0.8190 -1.0000) 0.1727 (0.3067 1.7762) 1.0083 (0.6747 0.6691)-1.0000 (0.2685 -1.0000) 0.7978 (0.8712 1.0919) 0.0540 (0.0709 1.3137) 0.6325 (0.3153 0.4985) 0.7707 (0.9562 1.2407) 0.9634 (0.5442 0.5649) 0.0948 (0.2662 2.8093)-1.0000 (1.1277 -1.0000)-1.0000 (0.0721 -1.0000)-1.0000 (0.2121 -1.0000)-1.0000 (0.7666 -1.0000)-1.0000 (0.1975 -1.0000) 1.4991 (1.0034 0.6693) 0.4667 (0.8912 1.9096)-1.0000 (0.1373 -1.0000) 0.6873 (0.7615 1.1079) 0.0615 (0.0717 1.1665) 0.6324 (0.6747 1.0668) 0.0623 (0.0718 1.1535)
Tinc2OGFe1          -1.0000 (0.5070 -1.0000) 0.2252 (0.2944 1.3071) 0.2252 (0.2944 1.3071)-1.0000 (0.2961 -1.0000)-1.0000 (0.3632 -1.0000) 0.2288 (0.4289 1.8748)-1.0000 (0.2444 -1.0000)-1.0000 (0.3451 -1.0000)-1.0000 (0.3451 -1.0000)-1.0000 (0.4006 -1.0000) 0.2513 (0.4006 1.5943)-1.0000 (0.3632 -1.0000) 0.4108 (0.3097 0.7540)-1.0000 (0.5070 -1.0000)-1.0000 (0.5070 -1.0000) 0.1976 (0.2900 1.4674) 0.1561 (0.3603 2.3075)-1.0000 (0.3632 -1.0000)-1.0000 (0.3625 -1.0000) 0.1718 (0.3625 2.1092) 0.1508 (0.3596 2.3841)-1.0000 (0.3625 -1.0000) 0.2288 (0.4289 1.8748)-1.0000 (0.3561 -1.0000)-1.0000 (0.2678 -1.0000) 0.1661 (0.3561 2.1446) 0.1661 (0.3561 2.1446)-1.0000 (0.2703 -1.0000)-1.0000 (0.1600 -1.0000) 0.3457 (0.2932 0.8482) 2.1023 (2.5497 1.2128) 0.1894 (0.3758 1.9839) 0.2734 (0.2787 1.0192) 0.2734 (0.2787 1.0192)-1.0000 (0.7195 -1.0000) 0.1879 (0.2377 1.2648)-1.0000 (0.5199 -1.0000) 0.2583 (0.3136 1.2140)-1.0000 (2.0723 -1.0000)-1.0000 (0.1179 -1.0000) 0.8070 (0.7158 0.8869)-1.0000 (0.0771 -1.0000)-1.0000 (0.6655 -1.0000)-1.0000 (0.0771 -1.0000)-1.0000 (0.6355 -1.0000)-1.0000 (0.0370 -1.0000) 1.1565 (0.6934 0.5995) 0.3926 (0.7728 1.9685)-1.0000 (0.1968 -1.0000) 1.3060 (0.7126 0.5457)-1.0000 (0.6130 -1.0000)-1.0000 (0.1773 -1.0000) 0.6956 (0.9413 1.3531)-1.0000 (0.8389 -1.0000)-1.0000 (0.2148 -1.0000) 1.0767 (1.0294 0.9561)-1.0000 (0.1503 -1.0000)-1.0000 (0.1158 -1.0000)-1.0000 (0.8193 -1.0000) 0.0682 (0.0767 1.1256) 1.2625 (1.0647 0.8433) 0.1084 (0.0771 0.7111) 1.2770 (1.0677 0.8361) 2.4414 (0.7998 0.3276)
Baby2OGFe1          -1.0000 (0.2123 -1.0000) 0.0806 (0.0785 0.9738) 0.0806 (0.0785 0.9738)-1.0000 (0.0789 -1.0000) 0.0837 (0.1219 1.4564) 0.1862 (0.1686 0.9056) 0.0415 (0.0385 0.9295) 0.1115 (0.0775 0.6947) 0.1115 (0.0775 0.6947) 0.0600 (0.1184 1.9744)-1.0000 (0.1184 -1.0000) 0.0837 (0.1219 1.4564) 0.3164 (0.2458 0.7767)-1.0000 (0.2123 -1.0000)-1.0000 (0.2123 -1.0000) 0.1589 (0.1951 1.2273)-1.0000 (0.1211 -1.0000) 0.0223 (0.1219 5.4774)-1.0000 (0.1217 -1.0000)-1.0000 (0.1217 -1.0000)-1.0000 (0.1209 -1.0000)-1.0000 (0.1217 -1.0000) 0.1862 (0.1686 0.9056) 0.0410 (0.1228 2.9917) 0.0393 (0.0382 0.9738) 0.0410 (0.1228 2.9917) 0.0410 (0.1228 2.9917) 0.0098 (0.0385 3.9178)-1.0000 (0.0980 -1.0000) 0.0491 (0.0783 1.5933)-1.0000 (1.5289 -1.0000) 0.1538 (0.2626 1.7068)-1.0000 (0.1625 -1.0000)-1.0000 (0.1625 -1.0000)-1.0000 (0.6959 -1.0000)-1.0000 (0.1229 -1.0000)-1.0000 (0.5347 -1.0000) 0.0803 (0.1622 2.0213) 1.6284 (2.9146 1.7898) 0.0779 (0.0781 1.0026) 0.6984 (0.6934 0.9928)-1.0000 (0.1215 -1.0000) 0.3017 (0.8351 2.7684) 0.1271 (0.1215 0.9562)-1.0000 (0.8170 -1.0000)-1.0000 (0.1491 -1.0000) 1.2726 (0.8684 0.6824)-1.0000 (0.8351 -1.0000)-1.0000 (0.1692 -1.0000) 0.7993 (0.8675 1.0853)-1.0000 (0.7922 -1.0000)-1.0000 (0.1577 -1.0000) 1.3467 (1.2120 0.9000) 0.8744 (1.0939 1.2509) 0.0744 (0.0776 1.0434) 1.2223 (0.9576 0.7834)-1.0000 (0.0389 -1.0000) 0.1124 (0.3499 3.1139)-1.0000 (1.0510 -1.0000)-1.0000 (0.2138 -1.0000) 1.2254 (1.0611 0.8659)-1.0000 (0.2150 -1.0000) 1.2400 (1.0643 0.8583) 0.5642 (1.0105 1.7909) 0.0861 (0.1954 2.2704)
Baby2OGFe2           0.5206 (0.7238 1.3903) 0.6586 (1.1683 1.7739) 0.6586 (1.1683 1.7739) 1.9359 (1.1817 0.6104) 0.7256 (1.1856 1.6339) 0.5792 (1.2988 2.2426) 0.9174 (1.1069 1.2065) 0.8318 (1.2196 1.4663) 0.8318 (1.2196 1.4663) 1.2889 (1.5146 1.1750) 1.2889 (1.5146 1.1750) 0.9038 (1.1034 1.2209)-1.0000 (1.0707 -1.0000) 0.5206 (0.7238 1.3903) 0.5206 (0.7238 1.3903) 0.8048 (0.9691 1.2042) 0.6586 (1.1683 1.7739) 1.2400 (1.1856 0.9561) 1.2241 (1.1817 0.9653) 0.7109 (1.1817 1.6622) 0.5427 (1.1371 2.0953) 0.7109 (1.1817 1.6622) 0.5792 (1.2988 2.2426) 0.8089 (1.3698 1.6935) 0.6586 (1.1683 1.7739)-1.0000 (1.3698 -1.0000)-1.0000 (1.3698 -1.0000) 0.9174 (1.1069 1.2065) 1.2228 (1.0567 0.8642)-1.0000 (1.0800 -1.0000)-1.0000 (1.4540 -1.0000) 0.5823 (0.8207 1.4096)-1.0000 (0.8223 -1.0000)-1.0000 (0.8223 -1.0000) 0.2842 (0.3668 1.2908) 2.2037 (1.0976 0.4981)-1.0000 (0.3999 -1.0000) 0.6261 (0.6789 1.0843) 1.7520 (1.8886 1.0779)-1.0000 (0.7930 -1.0000)-1.0000 (0.2171 -1.0000) 0.5894 (0.7371 1.2506)-1.0000 (0.2293 -1.0000) 0.4084 (0.6909 1.6917) 0.4838 (0.2565 0.5303) 0.8081 (0.8732 1.0805)-1.0000 (0.1495 -1.0000) 0.5323 (0.3028 0.5689) 0.6663 (0.7525 1.1293)-1.0000 (0.5103 -1.0000) 0.0833 (0.1792 2.1516) 0.9390 (0.8992 0.9576) 0.0615 (0.1520 2.4719) 0.0972 (0.1324 1.3619) 0.3654 (0.7682 2.1022)-1.0000 (0.2444 -1.0000)-1.0000 (0.8992 -1.0000)-1.0000 (0.8034 -1.0000) 0.1821 (0.1820 0.9992)-1.0000 (0.7798 -1.0000) 0.0240 (0.0718 2.9917)-1.0000 (0.6474 -1.0000)-1.0000 (0.0719 -1.0000)-1.0000 (0.0717 -1.0000)-1.0000 (0.8189 -1.0000)-1.0000 (1.0611 -1.0000)
Bfor2OGFe1           0.2920 (0.3145 1.0770) 0.0983 (0.1648 1.6768) 0.0983 (0.1648 1.6768)-1.0000 (0.1656 -1.0000)-1.0000 (0.2138 -1.0000)-1.0000 (0.2671 -1.0000)-1.0000 (0.1211 -1.0000)-1.0000 (0.1855 -1.0000)-1.0000 (0.1855 -1.0000)-1.0000 (0.2317 -1.0000)-1.0000 (0.2317 -1.0000) 0.1067 (0.2390 2.2407) 0.4352 (0.3526 0.8102) 0.2920 (0.3145 1.0770) 0.2920 (0.3145 1.0770) 0.1008 (0.2944 2.9216)-1.0000 (0.2123 -1.0000)-1.0000 (0.2138 -1.0000)-1.0000 (0.2135 -1.0000) 0.1339 (0.2135 1.5943)-1.0000 (0.2119 -1.0000)-1.0000 (0.2135 -1.0000)-1.0000 (0.2671 -1.0000)-1.0000 (0.2154 -1.0000)-1.0000 (0.1421 -1.0000)-1.0000 (0.2154 -1.0000)-1.0000 (0.2154 -1.0000)-1.0000 (0.1662 -1.0000)-1.0000 (0.1852 -1.0000)-1.0000 (0.1196 -1.0000)-1.0000 (1.2575 -1.0000) 0.0866 (0.1631 1.8832)-1.0000 (0.0762 -1.0000)-1.0000 (0.0762 -1.0000)-1.0000 (0.6422 -1.0000) 0.0729 (0.1443 1.9793)-1.0000 (0.3953 -1.0000) 0.0326 (0.0761 2.3351)-1.0000 (-1.0000 0.8034)-1.0000 (0.0982 -1.0000) 0.5029 (0.5303 1.0544) 0.1745 (0.1426 0.8170)-1.0000 (0.7722 -1.0000) 0.1141 (0.1426 1.2497)-1.0000 (0.8061 -1.0000)-1.0000 (0.1187 -1.0000) 0.6461 (0.7537 1.1665)-1.0000 (0.7238 -1.0000)-1.0000 (0.1915 -1.0000)-1.0000 (0.8015 -1.0000)-1.0000 (0.8939 -1.0000)-1.0000 (0.2552 -1.0000) 1.0902 (1.0324 0.9470) 0.2532 (0.9376 3.7023)-1.0000 (0.0770 -1.0000) 0.4073 (1.2536 3.0782)-1.0000 (0.1223 -1.0000) 0.0887 (0.2071 2.3351)-1.0000 (1.1110 -1.0000) 0.2048 (0.2453 1.1980)-1.0000 (1.2030 -1.0000) 0.2130 (0.2467 1.1580)-1.0000 (1.2070 -1.0000) 0.4328 (0.8718 2.0144)-1.0000 (0.1628 -1.0000) 0.0516 (0.0786 1.5226) 0.5938 (0.9130 1.5376)
Hrub2OGFe1           0.2360 (0.4353 1.8447) 0.1569 (0.2631 1.6768) 0.1569 (0.2631 1.6768)-1.0000 (0.2645 -1.0000) 0.3254 (0.3200 0.9833) 0.2588 (0.3824 1.4778)-1.0000 (0.2142 -1.0000) 0.2001 (0.2854 1.4267) 0.2001 (0.2854 1.4267) 0.2191 (0.3376 1.5409)-1.0000 (0.3376 -1.0000) 0.2860 (0.3491 1.2203) 0.5929 (0.4803 0.8102) 0.2360 (0.4353 1.8447) 0.2360 (0.4353 1.8447) 0.7563 (0.4112 0.5437)-1.0000 (0.3175 -1.0000) 0.2040 (0.3200 1.5689) 0.3217 (0.3194 0.9929) 0.2003 (0.3194 1.5943) 0.1857 (0.3169 1.7068) 0.4814 (0.3194 0.6634) 0.2588 (0.3824 1.4778)-1.0000 (0.3225 -1.0000) 0.2855 (0.2372 0.8311)-1.0000 (0.3225 -1.0000)-1.0000 (0.3225 -1.0000)-1.0000 (0.2655 -1.0000)-1.0000 (0.3121 -1.0000)-1.0000 (0.2621 -1.0000)-1.0000 (1.2915 -1.0000) 0.0711 (0.2865 4.0315)-1.0000 (0.1611 -1.0000)-1.0000 (0.1611 -1.0000)-1.0000 (0.5863 -1.0000) 0.0080 (0.2158 27.0327)-1.0000 (0.5290 -1.0000)-1.0000 (0.1609 -1.0000) 2.2628 (2.1137 0.9341)-1.0000 (0.1414 -1.0000) 0.3382 (0.6168 1.8238) 0.0791 (0.1888 2.3866) 0.6131 (0.8240 1.3438) 0.1511 (0.1888 1.2497) 1.0381 (0.9202 0.8865)-1.0000 (0.2178 -1.0000) 1.3293 (0.8753 0.6585) 2.1757 (0.8795 0.4042) 0.2879 (0.2680 0.9309) 2.2139 (0.8840 0.3993) 1.0095 (0.9144 0.9058) 0.2280 (0.3692 1.6194)-1.0000 (1.0092 -1.0000) 1.3925 (0.8034 0.5770)-1.0000 (0.1404 -1.0000) 1.3872 (1.2222 0.8811)-1.0000 (0.1919 -1.0000)-1.0000 (0.3183 -1.0000)-1.0000 (1.0329 -1.0000)-1.0000 (0.1645 -1.0000) 1.0371 (1.0206 0.9841)-1.0000 (0.2909 -1.0000) 1.0501 (1.0235 0.9747) 0.5079 (0.8910 1.7544)-1.0000 (0.2684 -1.0000) 0.1203 (0.1435 1.1933) 0.7971 (0.7844 0.9841)-1.0000 (0.0577 -1.0000)
