# Supplementary material for: Occurrence of Isopenicillin-N-Synthase Homologs in Bioluminescent Ctenophores and Implications for Coelenterazine Biosynthesis
Source: PLoS One. 2015 Jun 30;10(6):e0128742. doi: 10.1371/journal.pone.0128742 (PMC4488382; doi:10.1371/journal.pone.0128742)
Supplement: S1 Alignment — mafft-generated alignment of all ctenophore FYY and non-FYY proteins as well as outgroups, used to generate tree in Fig 5. (ALN) [file pone.0128742.s005.aln]

>Cfug_FYY1-p
------------------------------------------------------------
------------------------------------------------------------
------------------------------------------------------------
------------------------------------------------------------
------------------------------------------------------------
-------------------------------------------------------GANSF
VVMIGKLVDDLVDN-QLFSVKHRVIE------TPFDRHSITYFLGPQFDADISRS-VT--
------------GKLTEAG-N---KYQIFGEWIKDYLGAIELFYY---------------
-------------------------
>spT_FYY1
----------------MKLTLVLILGLAVPASAY--LPSL--LEKLWP-S-YEGNV--FD
EVPTIPYKDLVTD--NL---YVDPSVLMAMKQFGFFYVGE--VPGYNASVELDYLQQF-F
NLPEELKAGTEIRRHNPANKNAYR-GYCPGLDDVDATLQYKNLF-NIGPHETRAPISE--
---------------DNILTGMDKLRYDIHEPNVWPQT-GDC-A-FDKEFKEIFQKGFEF
RQTIARKFVQSISRSLDLPK--LNDLFQ-EDEFSAMGLRRYPKR-DRI--NTNMY-S---
-----DFDGTLLRELEHIDST-ITVLTTF----DNGGLQGL--YKNQ-YRNMPATGANSF
VVMIGKLVDDLVDN-QLFSVKHRVIE------TPFDRHSITYFLGPQFDADISRS-VT--
------------GKLTEAG-N---KYQIFGEWIKDYLGAIELFYY---------------
-------------------------
>spT_FYY2
----------------MKLTLVLILGLAVPASAY--LPSL--LEKLWP-S-YEGNV--FD
EVPTIPYKDLVTD--NL---YVDPSVLMAMKQFGFFYVGE--VPGYNASVELDYLQQF-F
NLPEELKAGTEIRRHNPANKNAYR-GYCPGLDDVDATLQYKNLF-NIGPHETRAPISE--
---------------DNILTGMDKLRYDIHEPNVWPQT-GDC-A-FDKEFKEIFQKGFEF
RQTIARKFVQSISRSLDLPK--LNDLFQ-EDEFSAMGLRRYPKR-DRI--NTNMY-S---
-----DFDGTLLRELEHIDST-VTVLTTF----DNGGLQGL--YKNQ-YRNMPATGANSF
VVMIGKLVDDLVDN-QLFSVKHRVIE------TPFDRHSITYFLGPQFDADISRS-VTEE
------------RRLTEAG-R---KYTIFGEWIKDYLGAIELFYY---------------
-------------------------
>spT_FYY3
----------------MVTKLILLLGVLAPALCF--IDMVEKIVKLWP---EADPT--YD
DVARISYSDLVNG-------DVDSLIKQSMQEYGIFYVVD--VPNYDSHEELKYLQQF-F
NLPEELKAGTEIRRHNPANKNAYR-GYCPGLDDVDATLQYKNLF-NIGPHETRVPIE---
---------------RDSLSPMDKLRYDIHEPNVWPQT-GDC-A-FDKEFKELFQKGFEI
RQNIARAFVRSIARSMEIPQ--LNDLFQ-EDEFSAMGLRRYPYR-EQI--NTNMY-S---
-----DFDGTLLRELEHVDST-ITVLTTF----HNTGLQAL--YNNK-YRDVPVTGDDKF
IVNIGKLVDDLIDN-KLVDIKHRVAE------TTFDRHSITYFLGPQFDADISRS-VT--
------------NKLTEAG-N---KYQIFGEWIKDYLGAIELFYY---------------
-------------------------
>Bfos_FYY1
----------------MKLCLVLLLGIVVPASAY--LPTL--LEKLWP-D-YEGKV--FD
EVPTVPYKDLVTD--NL---YVDPSILMAMKEFGFFYVSE--VPGYNASIELNLLKKF-F
NLPEEIKAGTEIRRHNPANKNAYR-GYCPGLDDVETTLQYKNIF-NIGPHETRIPVDD--
---------------KDHDSFMEKLRYDVQEPNVWPET-GDC-A-FDKEFKETFQAGFEI
RRNIGRAFVRSIARTMETPQ--LNDLFQ-EDEFSAMGLRRYPYR-EDV--NTNMY-S---
-----DFDGVLLRELEHVDST-VTVLSTF----DNTGLQAL--YKNQ-YRDVPVTGDDKF
LVNIGKLVDDIIDN-QLVNLKHRVAE------TTFDRHSITYFLGPQFDADISRS-VS--
------------GKRTEAG-R---KYEIFGEWIKDYLGAIELFYY---------------
-------------------------
>Baby_FYY1
---------------MMKNTLVLLLFIGCTSASF--LPSF--IEKLFH-G-ESEDV--FA
PVARIPYTDLLND--NL---YVDPFILHSMKHYGFFYVVD--VPGYNASTELNYMHRF-H
ELPEKFKAALEIRRHNPENKNAYR-GYCPGLDDVENTLQYKNLY-NIGPHEIRAPMTN--
---------------QKDDDLMKKLRYDCHEPNVWPAT-DDC-E-FDKGFKETFQAGFEI
RRNIARAFVRSISRALEFPD--LLSLFA-EDEFSAMGLRKYPIR-KRK--NDNMY-S---
-----DHDDILLRELEHVDST-VTVLSTF----ENPGLQML--YENQ-YRDAPVSG-NGF
IVNIGKLVDDILDN-QLTSVKHRVTE------VPFDRYSVTYFLGPQFDADISRS-MT--
------------QARTEAG-R---KYNIFGEWIKDYLGAIELFYY---------------
-------------------------
>Hrub_FYY1
----------------MTKTIILLLLFGAASASF--LPSF--IEELFH-G-DSGDV--FA
PVARIPYTDLLND--NP---YVDPFILHSMKHYGFFYVVD--VPEYNSTTELKYMKEF-Y
DLPEDVKATLEIRRHNPENKNAYR-GYCPGLDDVEHTLQYKNLY-NIGPHETRAPMTD--
---------------KNDDDKMAKLRYDCQEPNVWPDT-GDC-G-FDKGFKETFQTGFEF
RRNIARAFVRSISRALEFPK--LTSLFA-EDEFSAMGLRKYPVR-KRI--NDNMY-S---
-----DYDDTLLRELEHVDST-ITVLSTF----ENPGLQVL--YNDQ-YRDVPVSG-NGF
IVNIGKLVDDIIDN-QLTNVKHRVAE------TPFDRYSITYFLGPQFDADISRS-MT--
------------GARTEAG-R---KYNIFGEWIKDYLGAIELFYY---------------
-------------------------
>Bfor_FYY1
----------------MIKFLLLLGVALVPMSAF--LSEF--VEKLFH-G-EESDV--FG
PVARIPYSDLLNN--NP---YVDPFVLHSMKHYGFFYVVD--VPGYNASTELNLMHKF-Y
DLPEEVKANIEIRRHNPANPNAYR-GYCPGLDDVENTLQYKNLY-NIGPHEVRAPMTS--
---------------QKDDDLMKKLRYDIQEPNVWPST-EDC-E-FDKEFKETFQEGFEI
RRNIARAFVRSISRALEFPE--LTSLFA-EDEFSAMGLRKYPVR-KRV--NENMY-S---
-----DHDDTLLRELEHVDST-ITVLTTF----NNPGLQML--YEGV-YRDAPVSD-NGF
IVNIGKLVDDIIDN-QLVSVKHRVKE------TEFDRYSITYFLGPQFDADISRS-MS--
------------GAMTEAG-R---KYTIFGEWIKDYLGAIELFYY---------------
-------------------------
>Bchu_FYY1
-----------------MKIIALTLLLVLPATAL--LPDL--LEKLWP-E-QNDGV--FD
GVARIPYVDLLND--NS---YIDPFLLQSMKKYGFFYVVD--VPEYSASLEQDFMKKF-F
SLEDDVKDEIAIRRHNPANKNAYR-GYCPGLDDVENTLQYKNLY-NIGPHETRAPTFK--
---------------QDDSDIYAKLRYDCQEPNVWPET-GDC-T-FDKEFKETFQAGFEI
RRNIGRAFIRSIARAMEYPN--LPTLFT-EDEFSAMGLRKYPIR-KKI--NSNMY-S---
-----DFDGTLLRELEHIDST-VTVLSTF----NNEGLEVL--YKNQ-YRTVPVTGENSF
LVNIGKLVDDLIDN-KVPAVRHRVAE------VDFDRYSVTYFLGPQFDADISRS-MT--
------------GKLTDAG-Q---KYTIFGEWIKDYLGAIELFYY---------------
-------------------------
>Vpar_FYY1
-----------------MKTFALVLLLVAPATAL--LPDL--LEKLWP-E-QNDGV--FD
GVARIPYKDLLND--NS---YIDPFLLQSMKKYGFFYVVD--VPDYSASLEQDYMKQF-Y
DLDEDVKDELAIRRHNPANKNAYR-GYCPGLDDVENTLQYKNLY-NIGPHETRGASVE--
---------------SD--NILEKLRYDCQEPNVWPET-GNC-T-FDKGFKETFQAGFEI
RRNIGRSFIRSIARAMEYPK--LPTLFA-EDEFSAMGLRKYPIR-RKI--NSNMY-S---
-----DFDGTLLRELEHIDST-VTVLSTF----NNGGLEML--YKNQ-YRAAPVTGENSF
IVNIGKLVDDLIDN-KVPSVRHRVAE------VDFDRYSITYFLGPQFDAVISRS-MT--
------------GKLTDAG-Q---KYNIFGEWIKDYLGAIELFYY---------------
-------------------------
>ML032920-35201
------------------------------------------------------------
-----------------------------MKTYGFFYVVD--VPEYSAALEHDYMKQF-Y
DLDEDVKDELAIRRHNPANKNAYR--YCPGLDDVENTLQYKNLY-NIGPHETRGASVE--
---------------SE--DVMEKLRYDCQEPNVWPET-GNC-T-FDKGFKETFQAGFEI
RRNIGRAFIRSIARAMNYPN--LPALFA-EDEFSAMGLRKYPIR--KI--NSNMY-S---
-----DFDGTLLRELEHIDST-VTVLSTF----NNGGLEIL--HKNQ-YRAVPVTGENSF
IVNIGKLVDDLIDN-KVPAVRHRVAE------VDFDRYSITYFLGP-FDANIARS-MS--
------------GKLTDAG-Q---KYTIFGEWIKDYLGAIELFYY---------------
-------------------------
>ML199826a
-----------------MKTFALVLLLVAPATAL--LPDL--LEKLWP-E-EEHGV--FS
GVAKIPYKDLLND--NS---YVDPFLLQSMKTYGFFYVVD--VPEYSAALEHDYMKQF-Y
DLDEDVKDELAIRRHNPANKNAYR-GYCPGLDDVENTLQYKNLY-NIGPHETRGASVE--
---------------SE--DVMEKLRYDCQEPNVWPET-GNC-T-FDKGFKETFQAGFEI
RRNIGRAFIRSIARAMNYPN--LPALFA-EDEFSAMGLRKYPIR-RKI--NSNMY-S---
-----DFDGTLLRELEHIDST-VTVLSTF----NNGGLEIL--HKNQ-YRAVPVTGENSF
IVNIGKLVDDLIDN-KVPAVRHRVAE------VDFDRYSITYFLGPQFDANIARS-MS--
------------GKLTDAG-Q---KYTIFGEWIKDYLGAIELFYY---------------
-------------------------
>MLRB263543
-----------------MKVIALVLLLVAPATAL--LPDL--LEKLWP-E-QEDGV--FD
GVAKIPYKDLLNDNFNS---YIDPFLLQSMKKYGFFYVVD--VPDYSAALEHDYMKQF-Y
DLDEDVKDELAIRRHNPANKNAYR-GYCPGLDDVENTLQYKNLY-NIGPHETRGASVE--
---------------SE--NILEKLRYDCQEPNVWPET-GNC-T-FDKGFKETFQAGFEI
RRNIGRAFIRSIARAMNYPN--LPALFA-EDEFSAMGLRKYPIR-KKI--NSNMY-S---
-----DFDGTLLRELEHIDST-VTVLSTF----NNAGLEIL--YKNQ-YRTVPVTGENSF
IVNIGKLVDDLIDN-KVPAVRHRVAE------VDFDRYSITYFLGPQFDADISRS-MT--
------------GKLTDAG-Q---KYTIFGEWIKDYLGAIELFYY---------------
-------------------------
>Binf_FYY1
-----------------MKLFALVLLLVAPATAL--LPDL--LEKLWP-E-QNEGV--FD
GVARIPYLDLLND--NS---YIDPFLLQSMKKYGYFYVVD--VPEYSASLEQDIMKQF-Y
DLDEDVKDEIAIRRHNPANKNAYR-GYCPGLDDVENTLQYKNLY-NIGPHETRAASFE--
---------------SD--DILEKLRYDCQEPNVWPET-GNC-T-FDKVFKETFQAGFEI
RRNVGRAFIRSIARAMEYPN--LPALFS-EDEFSAMGLRKYPIR-RKI--NSNMY-S---
-----DFDGTLLRELEHIDST-VTVLSTF----NNDGLEVL--YKNQ-YRAVPVTGENSF
IVNIGKLVDDLIDN-KVPSVRHRVAE------VDFDRYSITYFLGPQFDADISRS-VS--
------------GKLTDAG-Q---KYTIFGEWIKDYLGAIELFYY---------------
-------------------------
>MLRB263549-p
------------------------------------------------------------
---------------------------------GFFYVVD--VPEYSAALEHDYMKQF-Y
DLDEDVKDELAIRRHNPANKNAYR-GYCPGLDDVENTLQYKNLY-NIGPHETRGASVE--
---------------SE--DVMEKLRYDCQEPNI--------------------------
------------------------------------------------------------
----------------------------------------L--YKNQ-YRTVPVTGENSF
IVNIGKLVDDLIDN-KVPAVRHRVAE------VDFDRYSITYFLGPQFDADISRS-MT--
------------GKLTDAG-Q---KYTIFGEWIKDYLGAIELFYY---------------
-------------------------
>Omac_FYY1
-----------------MKIVLLLLLCAAPAAAF--IPEM--VERLWP-E-LTDKLDTFS
GIAKIPYLSLIND--DS---SIDSNLLESMKQFGFFYVVD--VPEYDASVEQDYMKAF-F
DLDDDVKDEIAIRRHNPANKNAYR-GYCPGLDDVENTLQYKNLY-NIGPHETRAPTYE--
---------------HDDSDIYAKLRYDCMEPNVWPET-GNC-T-FDKGFKETFQAGFEI
RRNIGRAFIRSIARAMEYPN--LPTLFT-EDEFSAMGLRKYPIR-KKI--NSNMY-S---
-----DFDGTLLRELEHIDST-VTVLSTF----NNEGLEVL--YKNQ-YRTVPVTGENSF
LVNIGKLVDDLIDN-KVPAVRHRVAE------VDFDRYSVTYFLGPQFDADISRS-MT--
------------GKLTDAG-Q---KYTIFGEWIKDYLGAIELFYY---------------
-------------------------
>Dgla_FYY1
----------------MARSAILLILLVAPAAAF--LPDL--LAKLWP-T-QTGGD--FD
GVARVPYLDLVNG--NA---YVDPFVLQSMKTYGFFYVVE--VPEYSADKEHVVMKKF-F
ELDEDVKDEMSIRRHNPLNKNAYR-GYCPGLDDVENTLQYKNLF-NIGPHETRAPSYE--
---------------GS--TLMDKLRYDCQEPNVWPQT-GDC-D-FDIEFKTIFQKGFEI
RRNVGRAFVRSIARSVNYPG--LPNLFK-EDEFSAMGLRKYPIR-KAI--NENMY-S---
-----DFDGTLLRELEHIDST-VTVLSTF----NNGGLEML--YKDE-YRPAPVTGDNSF
IVNIGKLVDDLIDN-EVPSVKHRVAE------VDYDRYSITYFLGPQFDADIKTS-MS--
------------GKVTDAG-Y---KYNIFGEWIKDYLGAIELFYY---------------
-------------------------
>Tinc_FYY1
------------MAKSVVALTLVLGIFVASTSAF--VPTL--IEKLWPGQ-ESDGV--FD
TVARIPYSDLLND--NP---YVDPFILHSMKRYGFFYVVD--VPEYSALEELEYMQKF-F
ELPEELKSDVEISSHNPENKNAYR-GYCPGLDDVDSTLQYKNVF-NIGPHEVRAPFT---
---------------GSLDDALEKLRYECSEPNVWPTT-DNC-T-FDKGFKEVFQVGFEL
RRNVARAFIRSISRALEMPN--LPSLFN-EDEFSAMGLRKYPVR-EQI--NANMY-S---
-----DFDGTLLRELEHVDST-VTVLSTF----NNDGLEAL--YKNQ-YSKAPVTGDNAF
LVNIGKLVDDIIDN-QLTSVRHRVVE------VPYTRYSITYFLGPAFDADISRS-MS--
------------GKMTEAG-H---KYRIFGEWIKDYLGAIELFYY---------------
-------------------------
>Lcru_FYY1
------------MSKTVVTLALLLGIFVVPTTAF--LPDL--LEKLWP-K-ETGQV--FD
TVARIPYNDLLND--NP---YVDPFIVHSMKSFGFFYVVD--VPDYDASVEDEYLQQF-F
NLPEKVKADTEIKRHNPANKNAYR-GYCPGLDDVEATLQYKEVF-NIGPHETRAPFYD--
---------------DSLSSDLEKLKYECSEANVWPET-DNC-T-FDKGFKEVFQTGFDM
RRNIARAFVRSISRALGFPN--LPSLFN-EDEFSAMGLRRYPVRSERT--NKNMY-S---
-----DFDGLLLRELEHIDST-VTVLSTF----NNGGLQVL--YKNQ-YMDAPVTGDNAF
LVNIGKLVEDLIDN-QLTSARHRVVE------TSYTRHSITYFLGPAFDADISRS-MT--
------------GQITEAG-H---KYRIFGEWIKDYLGAIELFYY---------------
-------------------------
>spV_FYY1
------------MSKTVVSLALLLGIFVVPTSAF-GLPEL--LEKLWP-K-ETGQV--FD
TVARIPYNELLND--NP---YVDPFIVHSMKNFGFFYVVD--VPDYDASVEDEYLQQF-F
NLPEKVKADTEIKRHNPANKNAYR-GYCPGLDDVEATLQYKEVF-NIGPHETRAPFYD--
---------------DSLSNDLEKLKYECSEANVWPET-DNC-T-FDKGFKEVFQTGFDM
RRNIARAFVRSISRALGFPN--LPSLFS-EDEFSAMGLRRYPVRSERT--NKNMF-S---
-----DFDGELLRELEHIDST-VTVLSTF----NNGGLQML--YKNQ-YMNAPVTGDNAF
LVNIGKLVEDIIDN-QLISVRHRVIE------TAYTRHSITYFLGPAFDADISRS-MT--
------------GYITEAG-H---KYRIFGEWIKDYLGAIELFYY---------------
-------------------------
>Llac_FYY1
-------------MLKTITLGLLLGVLVAPSSAF--LPDL--LEKLWP-Q-DSKEI--FD
TVARIPYTDLLNE--NP---YVDPFILHSMTHYGFFYVVD--VPEYSASDELTYLQKF-F
NLPEGVKHGLEIKKHNSANKNAYR-GYCPGLDDVHSTLQFKNVF-NIGPHETRVPFNN--
---------------ETMDSDMEKLRYEVQEPNVWPET-GDC-D-FDKHFKEVFQKGFEH
RRSIGRAFVKSIARSLSMPS--LPSLFT-EDEFSAMGLRKYPVR-GEI--NTNMY-S---
-----DFDGTLLRELEHVDST-VTVLSTF----NNSGLQML--YKNE-YREAPVSGENGF
IVNIGKLVEDIIDS-KMMSVRHRVVE------VPFTRYSITYFLGPQFDADISRS-MT--
------------GQLTEAG-R---KYTIFGEWIKDYLGAIELFYY---------------
-------------------------
>spC_FYY1
------------MSKTAVLAVVLVGILAVPTSAF--LPTI--IEKFWP-Q-LQERM--FG
EVATISYTDLLND--NP---SVDTPILNSMKTYGFFYVVD--VPEYDASVELNYMNRF-F
DLPEDVKDELSIKKHNPDNQNAYR-GYCPGLDDVEATLQYKNVF-NIGPHETRGAYQE--
---------------KN--SALEKLRYDCVEANVWPNT-EDC-D-FDKEFKETFQVGFEF
RRNVARAAVRSISRALEYPI--LPSLFA-EDEFSAMGLRRYPVR-QQI--NTNMY-S---
-----DFDGVLLRELEHVDST-VTVLSTF----NNSGLQML--YKNQ-YRDAPVTGDNSF
IVNIGKLVDDIIDN-KMTSVRHRVVE------VPFSRASITYFLGPAFDADISRS-MT--
------------GHLTEAG-H---KYGIFGEWIKDYLGAIELFYY---------------
-------------------------
>spW_FYY1
--------------MAMLALTLLIGILAVPSSAF--LPTI--VEMLSP-MIEADQV--FN
QVPNIRYTDLLND--NS---HIDQLVLHAMTHYGFFYVVD--VPDYNAETEMELMTTF-F
GLPEDVKADVEIRAHNPANANAYR-GYCPGLDDIDATLQYKNIF-NIGPHETRAPFFD--
---------------NSLDDATEKLRYDVQEPNVWPNT-DNC-D-FDKEFKETFQAGFEL
RRGIARAFVRSISRALEMPG--LPSLFT-EDEFSAMGLRKYPER-RAV--NTNMY-S---
-----DFDGELLRELEHVDST-VTILSTF----ENGGLQML--YNNE-YKDAPNSG-NDF
IVNIGKLVDDIIDN-ELVSVRHRVKE------VDFARYSITYFLGPSFDADISRS-MS--
------------GEITEAG-H---KYTIFGEWIKDYLGAIELFYY---------------
-------------------------
>spW_FYY2
----------------MFKLLLLLGVFMFPVATV-DLSAL--IEQLWP-N-ESTGV--FD
SVAKIPYTDLLND--NP---YVDPFVLHSMKTYGFFYVVD--VPNYSAEAELELMTTF-F
GLPEDVKADVEIRAHNPANANAYR-GYCPGLDDIDATLQYKNIF-NIGPHETRAPFFD--
---------------NSLDDATEKLRYDVQEPNVWPNT-DNC-D-FDKEFKETFQAGFEL
RRGIARAFVRSISRALEMPG--LPSLFT-EDEFSAMGLRKYPER-RAV--NTNMY-S---
-----DFDGELLRELEHVDST-VTILSTF----ENGGLQML--YNNE-YKDAPNSG-NDF
IVNIGKLVDDIIDN-ELVSVRHRVKE------VDFARYSITYFLGPSFDADISRS-MS--
------------GEITEAG-H---KYTIFGEWIKDYLGAIELFYY---------------
-------------------------
>Tinc_FYY2
----------------MFKLLLLLGVFSVPAATI-DLSAL--IEQLWP-N-ESTGV--FD
SVAKIPYTDLLND--NP---YVDPFVLHSMKTYGFFYVVD--VPNYSAEAELELMTTF-F
GLPEDVKADVEIRAHNPANANAYR-GYCPGLDDIDATLQYKNIF-NIGPHETRAPFFD--
---------------NSLDDATEKLRYDVQEPNVWPNT-DNC-D-FDKEFKETFQAGFEL
RRGIARAFVRSISRSLEMPA--LPSLFT-EDEFSAMGLRKYPER-NDV--NTNMY-S---
-----DFDGELLRELEHVDST-VTVLSTF----ENSGLQML--YRNE-YRDAPNSG-NGF
IVNIGKLVDDIIDN-ELVSVRHRVKE------VSFDRYSITYFLGPSFDADISRS-MS--
------------GEITEAG-H---KYTIFGEWIKDYLGAIELFYY---------------
-------------------------
>spN1_FYY1
----------------MFKLTLLLGVLLVPAATI-DLSAL--LEQLWP-N-ESTGV--FD
SVARIPYSDLMND--NP---YVDPFVLHSMKAFGFFYVVD--VPDYSAETELELMTTF-F
GLPEDVKADTEIRAHNPANPNAYR-GYCPGLDDIDATLQYKNIF-NIGPHETRAPFFD--
---------------NTLDSATEKLRYDVQEPNVWPNT-ADC-D-FDKDFKETFQAGFEL
RRGIARAFVRSMSRALEMPG--LPSLFT-EDEFSAMGLRKYPER-RAV--NTNMY-S---
-----DFDGELLRELEHVDST-VTVLSTF----ENGGLQML--YNNE-YKNAPNSG-NDF
IVNIGKIVEDIIDN-ELMSVRHRVKE------VEFARYSITYFLGPSFDADISRS-MS--
------------GQITEAG-I---KYNIFGEWIKDYLGAIELFYY---------------
-------------------------
>spN2_FYY1
----------------MLKLTLLLGVLLVPAATL-DLSAL--IAQLWP-N-DSAGV--FD
SVARIPYSDLMND--NP---YVDPFVLHSMKAFGFFYVVD--VPDYSAEAELELMTTF-F
GLPEDVKADTEIRAHNPANPNAYR-GYCPGLDDIDATLQYKNIF-NIGPHETRAPFFD--
---------------NTLDSATEKLRYDVQEPNVWPNT-ADC-D-FDKEFKETFQAGFEL
RRGIARAFVRSMSRALEMPG--LPSLFT-EDEFSAMGLRKYPER-RAV--NTNMY-S---
-----DFDGELLRELEHVDST-VTVLSTF----ENGGLQML--YNNE-YKNAPNSG-NDF
IVNIGKIVEDIIDN-ELMSVRHRVKE------VEFARYSITYFLGPSFDADISRS-MS--
------------GQITEAG-I---KYNIFGEWIKDYLGAIELFYY---------------
-------------------------
>spB_FYY1
----------------MSKTVLFVLGILVPVTAFLDLSTI--IEKLWP-Q-ESDGV--FG
PVARIPYHDLLND--NL---YIDPFVLRSMQEYGFFYVVD--IPGYNASIELDYMKEF-F
SLDEKVKDKLAIKRHNPDNINAYR-GYCPGLNDVESTLQFKNVF-NIGPHETRAPFYD--
---------------ETEDSALEKLRYDCQEANVWPDT-DDC-V-FDKGFKEVFQGGFEL
RRGIARAFVRSISRALKYPD--LPSLFT-EDEFSAMGLRKYPAR-QMK--NTNMY-S---
-----DFDGELLRELEHIDST-VTVLSTF----HNEGLQML--YKNE-YWDAPVSGDNAF
IVNIGKLVDDIIDN-KMLSVRHRVLE------VDFTRYSITYFLGPSFDADISKS-MT--
------------GWITEAG-H---KYQVFGEWIKDYLGAIELFYY---------------
-------------------------
>Edun_FYY1
-----------------MLRSVALLLVLGSASAF--LPTL--IEKLWT-E-DSAEG--FS
GVARIPFKDLLSG--NV---YVDPFILQSMKKFGFFYVVD--VPEYNATVELDYLKRF-F
ELPEEQKDDLAIKKHNAANPNAYR-GFCPGVDDVDSTLQFKDVF-NIGPHETRGQRGD--
---------------ASKKSPLENMRYEVQEPNVWPET-GNF-T-FDAGFKTTFQAGFEI
RRNIGRAFVKSVARALNMPK--LPELFV-DDEFSAMGLRRYLQR-NEI--NSNMY-S---
-----DYDNVLLRELEHVDST-VTVLSTF----NNGGLQML--HNNK-YQEAPVTGDNAF
IVNIGKLVDDIIDN-HLTNVRHRVAE------VNFTRYSITYFLGPQFDAPIDKS-MT--
------------GEPTEAG-R---KYSIFGEWVRDYLGAIELFYY---------------
-------------------------
>Edun_FYY2
-----------------MLRSVALLLVLGSASAF--LPTL--IEKLWT-E-DSAEG--FS
GVARIPFKDLLSG--NV---YVDPFILQSMKKFGFFYVVD--VPEYNATVELDYLKRF-F
ELPEEQKDDLAIKKHNAANPNAYR-GFCPGVDDVDSTLQFKDVF-NIGPHETKAPKPD--
----------------NMKTPLDRMRYEVTEPNVWPET-DDA-A-FDYGFKKVFQAGFEI
RRNIGRAFVKSVARALNMPK--LPELFV-DDEFSAMGLRRYLQR-NEI--NSNMY-S---
-----DYDNVLLRELEHVDST-VTVLSTF----NNGGLQML--HNNK-YQEAPVTGDNAF
IVNIGKLVDDIIDN-HLTNVRHRVAE------VNFTRYSITYFLGPQFDAPIDKS-MT--
------------GEPTEAG-R---KYSIFGEWVRDYLGAIELFYY---------------
-------------------------
>spC_2OGFe1
-------------MVQKGVVVLLLALLAYFLPTFLNI-----SKKFLK--NNSEHI--FS
EVARISYSDLLNS--NP---DIDPTLLHSMKQYGFFYVVD--IPSYNASLELDYLQRF-F
DLPDHYKLPLAVRKHNPHNVNVYR-GYGPVVG--NVGTQYKEVF-NIGPHETHPPY----
---------------NDSHSDLQKLRSISRERNVWPNT-DNP-Q-FDRDFKSVMKSGFDL
RLSIARAIVESISRALDFPG--LPALFT-EHEFSTLGLRKYPVR-KRI--NSDMY-S---
-----EFDGVLLKELEHVDST-VTVLSTF----NNTGLQML--YKDK-YWEAPVSGDNCF
IINIGKLIEDITGN-QIISVRHRVIE------IPETRYSIPFFYNPSFDSDISRS-MT--
------------GQVTEAG-Q---KYRIFGEWMKDYLPAVEPGLLQQPTPSVSS------
DNTEQYSTDQLDDTGPLTLARLALD
>spC_2OGFe1b
-------------MVQKGVVVLLLALLAYFLPTFLNI-----SKKFLK--NNSEHI--FS
EVARISYSDLLNS--NP---DIDPTLLHSMKQYGFFYVVD--IPSYNASLELDYLQRF-F
DLPDHYKLPLAVRKHNPHNVNVYR-GYGPVVG--NVGTQYKEVF-NIGPHETHPPY----
---------------NDSHSDLQKLRSISRERNVWPNT-DNP-Q-FDRDFKSVMKSGFDL
RLSIARAIVESISRALDFPG--LPALFT-EHEFSTLGLRKYPVR-KRI--NSDMY-S---
-----EFDGVLLKELEHVDST-VTVLSTF----NNTGLQML--YKDK-YWEAPVSGDNCF
IINIGKLIEDITGN-QIISVRHRVIE------IPETRYSIPFFYNPSFDSDISRS-MT--
------------GQVTEAG-Q---KYRIFGEWMKDYLPAVEPGLLQQPTPSVSSEITHHP
DNTEQYSTDQLDDTGPLTLARLALD
>Llac_2OGFe1-p
------------------------------------------------------------
------------------------------------------------------------
------------------------------------------------------------
------------------------------------------------------------
-----------------------------------------------------MY-S---
-----AFDGVLLKEIEHVDST-VTVLSTF----NNTGLQML--YKNK-YWEAPVSGHNSF
IINIGKLIEDITDN-QIVSVRHRVIE------IPLTRYSIPFFFNPSFDADISVS-MT--
------------GKRTEAG-Q---KYQIFGEWMKDYLPAVEPGLLQQPTPSSGTE---HG
DNAD-YSTNDLEENGYLHFTQLALN
>spB_2OGFe1
---------MWRRVLLAALVAALVASLACYIAFR---------------RSTKRGV--FD
SIARIPYSSLLSN--DP---SIRKDLFQSMREFGIFFVQD--IPSYNASSELLHLKHF-F
ALPLPIKMEHAVRKHNGNNINVYR-GYGPLSV--NQGTQFKETF-NIGPHEVHPAY----
---------------NDSGSALERMRSVGKERNVWPRT-GEP-E-FDERFKELFTSGFAL
RRSIALATIRTVCRHLKFPH--LIDLFT-HHEFSTLGLRKYPLR-TSI--NKGTL-S---
-----SHDDVLLTELEHVDST-VTVLSTF----NNTGLQAL--YKGQ-YWDVPVSG-DGF
LINIGTLVEDMTDG-EIISVRHRVIQ------IDKVRYSIPFFFNPSFDADISRS-MS--
------------GKLTKAG-E---KYRTFGEWMSDYLPRVEPGLLKPAPSQPSQQMVEDQ
GQLE-TDQAELDDAKSGTLARLTLN
>Bchu_2OGFe1
---------MITVMSCGRVLFGVLIAIISFY-ISQIYDLN--YFRLIG-T-HPKHD--FD
NVARIPYTDLVRD--DV---TVDPLILTSMELYGFFYVYE--IPGYNSSEELDYLKQF-F
DLSETVKMKLAVNKHNTNNVNVYR-GYGPLVK--NVGSQYKELF-NIGPHETTPVY----
---------------NSTDNVLDKLRTLSKERNVWPVT-QNN-H-FDEEFKRVFTSGFNL
RRNIATGVIRSIARSLEHPQ--LIERFT-EHEFSTLGLRKYPVR-TSV--NKNMY-S---
-----RFDKTTLSELEHEDST-VTILATF----SNPGLQAL--YENS-YRDVPPSR-NGF
IVNIGTLIEDITDN-IIMAVRHRVKQ------IDHVRYSIPYFFNPSFDADISTS-IS--
------------GRKTKAG-E---KYKIFGEWMKDYLPIVEPALLKDKFTDV--------
-------------------------
>spW_2OGFe1
------------MVSCRGTLLALVCSVVSIY-LGYICNT-----HLIH-F-RIQRP--FA
SVATIPYTLLSTS--NV---SIDPLVLASMKQFGFFYVNH--VPNYNSSQELDYLQQF-F
ALPDSEKMKYAVRKHNRGNRNIYR-GYGPVVE--TSGTQYKEIF-NIGPHEAEPGH----
---------------NFSDDALGRLRAISRERNVWPVT-QDP-G-FDEGFKEVFRRGFDI
RRNIARSVIKSIGRSLGHPK--LIERFT-ESEFSTLGLRKYPMR-TSV--NDKMF-S---
-----THDDVVLSELEHEDST-VTILATF----TNPGLQAL--YEGV-YWDVPPSR-DGF
IVNIGTLIEDIADK-HIIAVRHRVKQ------INQLRYSIPFFFNPSFDADISTS-IS--
------------GRQTTAG-K---NYKIFGEWMRDYLPAVEPGLLEEGIAGL--------
-------------------------
>spN1_2OGFe1
------------MVSCKGALLAWLCAAVSIY-LGYICNT----------HLYFRSP--FS
GVASIPYTLLSAS--NV---SIDPLILASMKQFGFFYVHH--IPNYNSSQELDYLQRF-F
KLPDTQKMRYAVRKHNPANTNVYR-GYGPVVE--TSGTQYKEIF-NIGPHEVQPEQ----
---------------STSGDPLERLRVISRERNVWP---QDT-G-FEEEFQEVFRRGFQI
RSNIARSVIKSIGRSLGHPE--LIERFK-ESEFSTLGLRKYPMR-TSV--NEKMY-S---
-----VHDDVVLSELEHEDST-VTILATF----NNPGLQAL--YDGV-YWDVPPSR-DGF
IVNIGTLIEDIADN-QIIAVRHRVKQ------INHLRYSIPFFFNPSFDADISTS-IS--
------------GRQTTAG-T---NYKIFGEWMRDYLPVVEPGLLEDGILRS--------
-------------------------
>Bfos_2OGFe1-p
------------------------------------------------------------
------------------------------------------------------------
------------------------------------------------------------
------------------------------------------------------------
--------------------------------------------------MNGMN-S---
-----LHDNVTLSELEHEDST-VTILSTF----NYTGLQAL--YKDT-YLDVPPSN-NGF
IVNIGTLISDITDN-KVKAVRHRVKQ------MDFVRHSIPCFLNPSFDADISKS-LS--
------------GRTTVAG-E---KYTIFGEWMKDYLPAVEPGLLNTSFPQS--------
-------------------------
>Baby_2OGFe1-p
------------------------------------------------------------
------------------------------------------------------------
------------------------------------------------------------
------------------------------------------------------------
---------------------------------------------------MNMN-S---
-----EFDNVTLSELEHEDST-VTILSTF----NYTGLQVL--YQNK-YWDVPPSG-NGF
IVNIGTLVEDIADN-KIIAVKHRVKQ------MDFIRHSVPCFFNPSFDADIGKS-IS--
------------GRQTKAG-K---KYNIFGEWMRSYLPLVEPGLLNDNIIK---------
-------------------------
>Bfor_2OGFe1
---------------MSGKVLGAMFAIVAVL-LNRDHLH-----TLFY----KPHP--LA
SVAVISYPDLLSN--TTSSSSTDALIFSSMSQFGFFYVTN--VTDFSAEEELEYLKMF-F
ALGDEVKMRLAVRKHDPRNSNVYR-GYGPVVE--GTGTQYKEMF-NIGPHEYDVMGEESP
NEYDKYDNS------TESEGDLARLKRISKEGNVWPET-GDE-T-FDRKFKALFKKGLQT
RQRIARETIRSIGRSLGHPE--LIDRFT-ESEFSTLGLRRYPVR-KTV--QEAMN-S---
-----AVDNVTLSELEHEDST-VTILTTF----NYTGLQVL--YDGK-YWDAPPSG-NGF
IINIGTLIEDIADG-SILAVRHRVKQ------MDFIRHSIPYFHNPSFDADISKS-IS--
------------DRQTKAGSE---NYSIFGEWMRQYLPLVEPGILQDKIVD---------
-------------------------
>Hrub_2OGFe1
-----------MVTYKYGNVLSLLTVLVGFA-------AV--YIHLWH-SNGYEHP--LS
KVAVISYLDLLAN--DT---PTDGRVLHSMQEYGFFYVDN--IPEYSADEELFYLKQF-Y
SLPDEEKMKLAVKKHREENSNVYR-GYGPLME---VGTQYKEVF-NMGPHENQPS-----
---------------SEGDTVLEQLKMISKEPNVWPQT-GNE-T-FNKEFKRILKDGLDI
RLNIARSVIRSIGRSFGHPE--LIDRFT-EAEFSTLGLRRYPIR-ETT--NEKMN-S---
-----AFDNVTLSELEHEDST-VTVLATF----NNTGLQAL--YQGK-YLDVPPSG-NGF
IINVGTLIADIVDN-GVQAVTHRVKQ------VDYVRHSIPCFFNPSFDADISKS-IT--
------------GRLTKAG-E---KYNLFGEWMRDYLPVVEPALLKEKFTQY--------
-------------------------
>Vpar_2OGFe1-p
------------------------------------------------------------
------------------------------------------------------------
------------------------------------------------------------
------------------------------------------------------------
-MLVARGVIRSIGRSLGAEQ--LISRFA-ESEFSTLGLRRYPVR-ALK--TGKMN-S---
-----KYDNVALSELEHEDST-VTVLTTF----NYTGLQAL--YGGE-YLDVPPSG-DGF
IVNIGTLVEDIADK-RIKAVRHRVKQ------VGFERHSIPCFFNPSFDADISKS-IS--
------------GRTTAVG-E---KSRIFGEWMKEYLPAVEPGLLEEDITSSNT------
-------------------------
>spV_2OGFe1
MELSSGFGCLA-VSVCLAIMSCFFSQLFDVT-LIFNLNQ-----RLFG-T--PHHP--FD
QVSTIPYKALTND--NL---SVDSRVLSSMQQFGFFYVSE--VPDYSSERELELLKQF-F
NLPTADKMAVAVQKHNPENSNVYR-GYGPLVE--TSGTQHKEMY-NIGPHVVPPPQI---
---------------KQTDTPLDKLRLISREPNAWPKT-DDT-A-FDEELKRVFEKGLQT
RLRIGRGVIRSIGRSLGYPQ--LEDRFT-QSEFSTLGLRKYPLR-KSV--TDEMN-S---
-----KYDKVPLTELEHEDST-VTILATF----NYTGLQAL--YDGV-YLDVPPSK-DGF
IVNVGTLIEDLADG-QIKAVRHRVKQ------VGFVRHSIPCFFNPSFDADISRS-IS--
------------GRVTAAG-E---KYTIFGEWMKDYLPDVEPGLLKYRVTAAGEKYTIFG
EWMKDYLPDVEPGLLK---------
>Lcru_2OGFe1
-------------------MSCFFSQLFDVT-LIFNLNQ-----RLFG-T--PHHP--FD
QVSTIPYKTLTND--NL---SVDSRVLSSMQQFGFFYVSE--VPDYSSERELELLKQF-F
NLPTADKMAVAVQKHNPENSNLYR-GYGPLVA--TSGTQHKEMY-NIGPHEVPPPQI---
---------------KQTDTPLDKLRLISREPNAWPKT-DDS-A-FDEELKRVFENGLQT
RLRIGRGVIRSIGRSLGYPQ--LEDKFT-ESEFSTLGLRKYPLR-KSV--TDETN-S---
-----KYDKVPLTELEHEDST-VTILATF----NYTGLQAL--YDGV-YLDVPPSK-GGF
IVNIGTLIEDLADG-QIKAVRHRVKQ------VGFVRHSIPCFFNPSFDADISTS-IS--
------------GRVTAAG-E---KYTIFGEWMKDYLPDVEPGLLKKDFILAIIL-----
-------------------------
>Tinc_2OGFe1
MELNSRFGCLAITSVCFAILSCFFSQLFDEN-LVSILNR-----RLFS-T--PVHP--FD
KVSSIIFEDLTKE--NI---SMDSRILSSMQEFGFFYVTN--VPDYSPERELELLKQF-F
NLPTSDKMSVAVQKHNSENSNVYR-GYGPLVE--TSGTQYKEMY-NIGPHELPSSQIEQS
ELDSQLDKQSETRLDKQTDAQLDKLRVISRESNAWPKT-HDA-A-FDEEFKRVFQRGLKT
RLTIGRGIIRSIGRSLGYPK--FEDRFT-ESEFSTLGLRKYPLR-KSV--TAAML-S---
-----KYDAVPLTELEHEDST-VTILTTF----NYTGLQAL--YNGV-YLDVPPSN-DGF
IVNIGTLIEDIADK-KMKAVRHRVKQ------VDFVRHSIPCFFNPSFDADIKTS-IS--
------------GRVTAAG-E---RYTIFGEWMRDYLPDVEPGLLKKGFTRDNPSESSRA
-------------------------
>ML026010a
----MNVKINTSAVCITLALSLYLSTISEIQ-ILTDIKY-----ILFP-K-DAHHP--FN
RVPSISYSKLIND--DN---SIDTEIFDSMREFGFFYVTN--VSNYDAASELKYLKSF-F
ALPTSTKMALAVKKHDSRNKNIYR-GYGPVVE--NSGTQHKEMF-NIGPHEVPTPSY---
---------------KQTDSSLDKLRAISREQNVWPET-GDV-Q-FDEEFKKVFRLGVQI
RIAIAQGVIRSIARSLKAEE--FVSRFT-EHEFSTLGLRRYPVR-TRR--SQNMN-S---
-----EYDNVTLSELEHEDST-VTILTTF----NCTGLQAL--YKKK-YIDVPPSN-EGF
IINIGTIIEDITDM-KIKAVRHRVKQ------VDFERHSIPFFFNPSFDANIGTS-IS--
------------GRLTAAG-E---RSRIFGEWMRDYLPSVEPNLLEKSLTTDDGV-----
-------------------------
>Dgla_2OGFe1
------------------------------------------------------------
-----------------------------MRTFGFFYVTD--VPDYSAELELDYLKRF-F
DLPTETKMSLAVRKHRQENNNVYR-GYGPVVE--TSGTQYKEMF-NIGPHETHPAT----
---------------QKDPSFLEKFRVISREKSVWPES-GDE-V-FDLEFKRVFQKGLRI
RQDISRGVLRSIGRTLGHPE--LLDRFT-HSEFSTLGLRRYPLR-KSS--NPGSN-S---
-----RHDNVTLTELEHEDST-VTILATF----NYTGLQAL--YKGV-YHDVPPSS-SGF
IVNIGTLVEEITDR-RVIAVRHRVRL------VDFIRHSIPFFFNPSFDADISQS-LT--
------------GRRTRS------DFLTFGEWMADYLPKVEPGLLGIF------------
-------------------------
>Hcal_2OGFe1
--------MELTKALLPTSVTLLAALLLSQTSFF---------THRIPSLFKPSNP--LH
DAAVISYAELTEN--AP---ATQQRLLSSMSEYGLFFINQ--VPSYNASQELATLRSF-F
ALPLDTKMELAVRKYRPGQRNVYR-GYGPLVS--ATATQYKEMF-NIGPHETDYKPSS--
---------------VDSDGSLEQFRAIGRERNVWPGS-GDD-A-FDRHFRDVFSRGFAT
RRMLAQAVVRCIGEGLGHPE--LEERFT-EHEFSTLGLRRYPAR-GGA--AGR-------
-----------LTELEHEDST-VTILSTF----QNPGLEAL--YGAD-YWDVPPSG-EGF
VVNIGTLIADITDG-RVKAVRHRVRQ------IEKERFSIPFFFNPSFDADIGTS-LT--
------------GRRTRAG-E---RHRIFGEWMREYLPGVEPGLLGKTP-----------
-------------------------
>Omac_2OGFe1-p
MKMSLHAGWVGSIAVLLLSMSLHFSQLLDFTSMF--------SQLFIITTPVDSSP--FS
KVASIQYSALTED--SL---TVDSPILHSMSKFGFFYVSD--VPDYSALKELELLKRF-F
SLPLPVKMELAVNKHDGRNRNVYR-GYGPLVE--DSGTQYKELF-NIGPHEDPTPAF---
---------------SPTDTPLDKLRAVSREQNVWPHT-GDN-E-FDQEFRRVFQEGLRM
RQRIARGVIRSIGRSLGAED--LINRFT-ESEFSTLGLRKYPVR-TRE--LVRMN-S---
-----EYDGVTLSELEHEDST-VTILATF----NYTGLQAL--YEDK-YYEVPPSGSNSF
IVNIGTLI----------------------------------------------------
------------------------------------------------------------
-------------------------
>Cfug_2OGFe1
----MAPGPDGNPYFLYTIVLLLVGALAPFFPDLHQYAIL--QYYRFNTHQTNFSD--LN
VVSKIRYNDIILP--NP---AVDSKVLHDMNAFGFFYVID--IPEYDATKELELLKHV-F
ELPSDVKHTFAVRKHNPNNKNVYR-GYGPAVD--NVGTQYKEVF-NIGPHETEPAF----
----------------DESSDFSHARHISKEKNVWPST-DNK-S-FDEEFRDTFSKGFRI
RVSIAKAVINCIGRLFNSPS--LINRFT-HHEFSTLGLRKYPKR-SRN--GTKLTRS---
-----ELDNEVLTELEHVDST-VTVLSTF----FNPGLQAL--YDGS-YRDVPPSG-GGF
LINIGTLLEDITDN-RIISVRHRVKD------IQRDRYAIPFFFNPSFDADISTS-VN--
------------GNPTPAG-K---ETPTFGHWMTKYLPAVEPILLEDDSLGR--------
-------------------------
>Edun_2OGFe1
---------MSRDLLLWLVLGLLLALLLPHF-----YHRL--HQATRSPVQANRPG--LY
DVARIPYLDLVAG--DH---STDQKVLKQMKKYGFFYVTQ--IPDYDSYKELELLKKF-F
NLPTDVKYKVAVTKHNPANSNVYR-GYGPAMD--NINTQYKEVF-NIGPHEVETET----
-------------------KSYSTAKKISVERNVWPVT-DDN-S-FDEEFKHTFQKGFSI
RKTVAQSVIKCIGRALHAPQ--LIERFK-HHEFSTLGLRKYPKR-GSTGGSSKTV-S---
-----SFDGEMLTELEHVDST-VTVLTTF----SNPGLQAL--YKGV-YEDVDPTG-DSF
IINIGALLEDITES-QIMAVRHRVKD------IQRERFSIPFFFNPSFDADISSS-IH--
------------GKKTPAG-E---HSETFGEWMTQYLPAVEPILLRGNALLG--------
-------------------------
>spC_2OGFe2
----------------MVVP------------------------PAPDSDCPQCNP--LD
NVPKFKYNDIVGG-------TLKDKIVKAMAEYGFFYIID--IPGFEPQAEYQMMKSF-F
ELPQNTKENYASIKHNPENSNVLR-GYGLTRN--TDGNPIEEVY-NVGQYENRN------
---------------ISESDVSCKAEYISREPNRWPVH-GDF-A-RSEEFKAIVQNGFQL
RIGLARLLVKEIGASLGYTD--FLDKFT-EAEFTSFYLKKYVAR-DSSN-NNRIY-GKNS
GYSMVAEDGRDLSIPSHVDTT-ITLLATY----SNGGLQAL--YNDV-WYDVPGLQ-NSL
MLMSGSLIEELTDG-RLRSLRHRVID------IKAERYSTPFFFNPSFHADMSTS-VS--
------------GKETSTG-K---ESKTFGPWQVTQLHRDEPLLLHDTSLV---------
-------------------------
>Llac_2OGFe2
-----------------------------------------------MPESGNDNP--LS
EVPKYKYDDIVSG-------SLKDQIIGAMSKYGFFYIIG--IPGFDPQAEYQMMKSF-F
NQPQSTKENYGSVKHNPNNSNVLR-GYGLTRN--NEGDPIEEVY-NIGQYETRD------
---------------ISESDVSCRAEYISREANVWPKS-EDF-E-SSEEFKTTLMNGFKV
RMDLALLLTKQIGDSMGYTE--FLQKFD-KGEFTSFYLKKYNAR-DSIN-NNRIY-GKDS
GYTMVAEDGRDLSIPSHTDTT-ITLLATY----SNGGLQAL--YNDV-WYDVPGLP-NSL
MLMTGCLIEELTDG-KLRSLRHRVVD------IKQERYSTPFFFNPSFHADLSTS-FS--
------------GQETKTG-K---ESKTFGPWQVKQLHRDEPLLLNDTSLL---------
-------------------------
>Bchu_2OGFe2
------------------MV------------------------------ATNENP--LI
DVPKLKYQSIMKG-------TCQDDILNAMSEYGFFYIID--IPGFDSHAELDTMKAF-F
NWPQETKEKYASMKHNSNNKNVLR-GYGLTRN--SEGAPMEEVF-NIGQYEARN------
---------------ITIQDVQSRAEYISREPNIWPENANDL-E-GSKDFKSVLQNGFKI
RMELANKLVDEVAAAMDYNE--FVEKFA-EGEFTSFYLKKYIAR-EAKD-NTEIY-KADS
GYSMVSEDGRDLSMPSHIDTT-MTLLATY----SNGGLQAW--YKNA-WYDVPAVM-NSI
MMMTGSLIEELTDN-KLPSLRHRVID------IKGDRYSTPFFFNPSFHANISKS-LS--
------------GKETETG-K---ESKTFGPWQVVQLHRDEPLLLNPTSLD---------
-------------------------
>spW_2OGFe2
----------------MVLM---------------SAPDGPYNGNFNPLSNVPSNP--LS
NVPKFNYQDILDG-------SAREDIIQAMQQYAFFYIIN--IPGFDAHAEVEAIKAF-F
SLPQAVKERCASIKHNANNTNILR-GYGFTKS--TTGQPIEEVF-NMGQYEERK------
---------------ITLSDVESNAEFISREPNKWPGD-EDF-S-ASKEFRSALQSGFEM
RMRLGRRLVEEIGRGLDYTQ--FGEKFT-ESEFTSFYLKKYTAR-EEKD-NVNIY-KADS
GYSMKAEDGRDLSIPSHVDTT-ITLLTTY----ANGGLQAL--YKGE-WYDVPSVM-GSI
MLMSGSLIEELSDG-KLPSLRHRVID------IKSDRYSTPFFFNPSYHAKICES-LS--
------------GKRTETG-K---EWVTFGPWQVKQLHRDEPLLLTPTSLN---------
-------------------------
>spN2_2OGFe2
----------------MVLM---------------------THTTTEAPCNGNCNP--LN
NVPKFNYRDILDG-------SAREDIVQAMQQYAFFYIVN--IPGFDAQAEFEAIKAF-F
GLPQVIKERCATIKHNPNNSNVLR-GYGFTKS--VAGQPIEEVF-NMGQYEDRK------
---------------ISLSDVESNAEFISREPNKWPGE-EDF-N-TSKDFRASLQNGFQM
RMGLSRKLVEEIGRGLQYKE--FVEMFT-KSEFTSFYLKKYTAR-KEKD-NVNIY-TADS
GYSMKAEDGRDLSVPSHIDTT-ITLLTTY----ANGGLQAL--YKDE-WHDVPSVM-GSI
MLMSGSLIEELSDG-KLPSLRHRVID------IKSDRYSTPFFFNPSYHAKICES-LS--
------------GKCTETG-K---EWQTFGPWQVKQLHRDEPLLLTPTSLN---------
-------------------------
>Bfos_2OGFe2
----------------MVAN-----------------------------KDLITNP--LH
GVPRIEHSQIMGG-------NSKQDIIDAMQKYGFFYIVN--IPNFDASKEVETMKTF-F
DHSQEVKERFASIKNNPTNNNILR-GYGYTKN--SEGQPIEEVF-NIGQYDKRG------
---------------VGISDVSCRAEFISREPNLWPSA---V-E-GSEEFRNILSQGFQM
RIKLARKIVEEIGDVLGYSE--FVDKFK-EAEFTSFYLKKYTER-DEKD-NVAIY-KSDS
GYSMKAEDGRDLSIPSHIDTT-ITLLATY----SNGGLQAL--YEDV-WYDVPSVM-GSL
MMMTGELIENLSDG-KLPSLRHRVID------IKSDRYSTPFFFNPSFHANIATS-MS--
------------GKKTTVG-EQ--DWTTFGPWQVVQLHRDEPLLLNPGSLN---------
-------------------------
>spT_2OGFe2
----------------MVLL------------------------------KDAANP--LH
DVAKIEHSQIMAG-------NAKQDILDALQKWGFFYIVN--IPDFDALKEMETMKTF-F
GHPQEVKERFASNKNNPANSNVLR-GYGYTKN--NEGQPIEEVF-NIGQYENRS------
---------------VGISDVSCKAEYISREPNLWPST---V-E-GSEEFRKFLSQGFQM
RIQVARKIVEEIAGVLGYRE--FVEKFT-EAEFTSFYLKKYTAR-NEKD-NVMIY-KSDS
GYSMKSEDGRDLSIPSHVDTT-ITLLATY----SNGGLQAL--YKDA-WYDVPSAM-GSL
LMMSGELIENLSDG-KLPSLRHRVID------IKSDRYSTPFFFNPSFHADIATS-MS--
------------GRKTKAG-KE--DWTTFGPWQVIQLHRDEPLLLNPGSLY---------
-------------------------
>Binf_2OGFe2
-----------------MVV------------------------------ENQSNP--LA
KTPKIDYNDIMNG-------GAREEIIQAMKDYSFFYIVN--IPNFDPQAELDVMKQF-F
SQSQDTKEKYASIKNNPNNANILR-GYGFTKN--EEGQPIEEVY-NIGQYEKRN------
---------------VKKSDVSCIAEYISREPNVWPAE-NDF-P-GSRNFKPLLSNGFQL
RLKLARKLVEEIAGALEYSE--FVEKFK-EAEFSSFYLKKYTER-KAKD-NISIY-KTDS
GYSMVSEDGQDLSIPSHIDTT-ITLLATY----SNGGLQAL--YKDS-WYEVPSVM-GSL
LMMSGSLIEELCDK-KMPPLRHRVVD------IKADRYSTPFFFNPSFHANISKS-LS--
------------GLETDIG-K---KYETFGPWQVTQLHRDEPLLLHHQSLI---------
-------------------------
>spV_2OGFe2
MVKRKGQETSWIRSSLDIMV------------------------------KSISNP--LT
DVPKLDYNKIMSG-------NARDDILQAMKDYAFFYIVN--IPNYDPQAEIEVIKRF-F
SEPQEIKERYASAKHNPRNTNVFR-GYGYITN--QAGQPIEETY-NIGQFEERD------
---------------VEIDDVSCRAEYITREPNMWPAD-NDF-P-GSEEFRSTLWNGFQV
RMRLVRKIVEEIAAGLEFSE--FVEKFK-EAEFTGFYLKKYTER-EASD-NGNHY-RASK
GYNMKTEDGRDLALAEHTDRA-ITLLATY----SNGGLQAF--YQGT-WYDVPSVM-GSL
MMMSGDLVEELSDK-KVPSLIHRVID------IKADRYSTPFFFSPSYHANIATS-LS--
------------GQETEIG-K---NHSTFGPWQVSWLQEDEPTLLHANSFN---------
-------------------------
>Lcru_2OGFe2
------------------MV------------------------------KSISNP--LT
DVPKLDYNKIISG-------NARDDILQAMKDYAFFYIVN--IPNYDPQAEIEVIKRF-F
SEPQEIKERYASAKHNPRNTNVFR-GYGYITN--QAGQPIEETY-NIGQFEERD------
---------------VEIDDVSCRAEYITREPNMWPAD-NDF-P-GSEEFRSTLWNGFQI
RMRLVRKLVEEIAAGLEFSE--FVEKFK-EAEFTGFYLKKYTER-EASD-NGNHY-RASK
GYNMKAEDGRDLALAEHTDRA-ITLLATY----TNGGLQAL--YQGT-WYDVPSVM-GSL
MMMSGDLVEELSDK-KVPSLMHRVLD------IKADRYSTPFFFSPSYHANIATS-LS--
------------GLETEIG-K---NHSTFGPWQVSWLQEDEPTLLHANSFN---------
-------------------------
>Tinc_2OGFe2
----------------MMVK------------------------------MEKRNP--LL
DVPKLDYNKIMNG-------SARDEILQAMKDYAFFYIVN--IPKFDPHAEIDVMRRF-F
NQPREVKESYASVKHNPSNNNVLR-GYGYTAN--QAGEAIEEVY-NIGQYERRD------
---------------VDIRDLSCRAEYISREPNLWPAD-NDF-P-GSEEFQSTLWNGFQI
RIKLARKLVEELAAGLEFSE--FVDKFK-EAEFTSFYLKKYTAR-EASD-NVKIY-KADS
GYTMKAEDGRDLSIPSHVDTT-ITLLATY----SNGGLQAY--YQGL-WHDVPSVM-GSL
MMMSGELIEELSDR-KIPSLRHRVID------IKTDRYSTPFFFNPSFHANISTS-LS--
------------GLPTKTG-T---QYRTFGPWQVTQLHRDEPLLLNPNSLN---------
-------------------------
>Omac_2OGFe2
-----------------MVL------------------------------ESQFNP--LL
KVPKLDFTQVMNG-------GARDAIYQAMLEYGFLYIVN--LPNFDPLAEVKAMQQF-F
GLEQSEKEKYASIKHNPANTNILR-GYGYTAS--KAGQPIEEVF-SIGQFEERN------
---------------ITIDDVSCRAEYISREPNTWPKD-GDF-P-GSGEFKKVLNAGFTL
RIKLARKLVEEIAAAINYPE--FPDKFK-EAEFSSFYLKKYTER-QEED-NVSIY-KKEV
GYSMTTEDGRVLSIPSHTDTT-ITLLATY----SNGGLQAM--YKDE-WYDVPSVM-GSL
MLMSGQLVEQLTDG-KLPSLRHRVLD------IKADRYSTPFFFNPSFHANIAKT-CS--
------------GKETEVG-K---KFETFGPWQVTELHRDEPLLLHSTSL----------
-------------------------
>MLRB505111
----------------MVFK------------------------------DTSENP--LL
YAPKLDYTKIMNG-------GAREEILRAMQDYSFFYIVN--IPHFDPLGEVAVMETF-F
NQPQGVKEKYGSVKHNPRNSNVLR-GYGCTKS--SEGQPIEEVF-SIGQYEKRD------
---------------IKLDDVSCRAEYIAREPNVWPED-ADLKP-DGESFQAVLRNGFNI
RMKLARKLVAEIAAGLDYPQ--FVDLFK-EAEFSSFYLKKYTER-EEKD-NKVIY-KSDS
GYAMKAEDGRDLSIPSHVDTT-VTLLATY----SNGGLQAL--YKDK-WYDVPSVM-GSL
LVMSGQLIEELSDG-KLPPLRHRVID------IKTDRYSTPFFFNPSFHADISKS-LS--
------------GVETETG-K---SHKTFGPWQVIQLHRDEPLLLHPHSLN---------
-------------------------
>spB_2OGFe2
----------------MVIS------------------------------PATTNP--LL
FAPILKHEDIVNG-------RLQKEILSALKQYAFFYVVD--IPGFDPAAEFEMMKTF-F
DLSQSLKEKYASVKHNASSTNVLR-GYGLTRN--CEGDPIEEVY-NIGQYETRT------
---------------MTPSEASCRAEYISREPNVWPNS-GDF-A-SSKAFKETLQNAFTI
RMELARKLVDQIGSCMGYKG--LLEKFE-EGEFTSFYLKKYSAR-TRAS-NQHIY-SPES
SYSMESEDGRELCVPSHIDTT-ITLLGIY----SNGGLQAL--YKDT-WYDVPPVS-NSL
LMMSGTLIEELTDN-KLPGLQHRVVD------IKTERYSTPFFFNPSFHADITTS-FS--
------------GKATKAG-R---DYKTFGPWQVVQLHKDETLILNPTS-----------
-------------------------
>Baby_2OGFe2
------------------MV------------------------------TKLRNP--LD
NVPKLDYSQIMGG-------EMQAEILSALREFAFFYIVD--IPGFEAETEMEVMREF-F
RLPLSAKERYGTVKHNPNNTNVLR-GYGNTKN--ALGLPIEEVY-NIGQFGSRD------
---------------IGVSDVSCRAEFISREANMWPRD-GDF-P-GSQRFRCVLANSFKT
RIDLARNIVDSISAELDYPE--FSSKFQ-KAEFTSLYLKKYSTR-DGKD-NVHIY-KADS
GYSMKTEGGLDLSVPAHVDTT-VTLLATY----RNGGLQAV--YRGA-WYDVPSVM-GSL
MMMSGNLIEDLTDG-KLPALQHRVLD------IKEERYSTPFFFNPSFEADISRT-QS--
------------GKET--G-K---GFSQFGPWQVIQLHRDEPLLLNNNSLN---------
-------------------------
>Dgla_2OGFe2
------------------MV------------------------------AVQTNP--LF
SVPQLDYSEIASG-------EAREALIQVLQKYAFFYVVN--IPGFDPKAELEAIKGF-F
EQPLDVKKKSASKKHTPDNSNILR-GYGYTTN--IEGSPIEEVF-NVGQYESRE------
---------------VKKSQFSSTAEFISREPNKWPKE-GECGPGSSSNFRDVISNGFQV
RMRLARTLLEEIAAGVGFGD--LPDKFK-EAEFSSFYLKKYTER-DNKD-NEKIY-APEA
GYQMRTKEGKVLSIPSHIDTT-VTLLATY----SNGGLQAE--YDGE-WHDVPSVM-GSL
LVMTGSLISELSDD-QIPALVHRVID------IKRDRYSTPFFFNPSFNADISRS-VS--
------------GKTTKTG-A---QFATFGPWQVTQLHRDEPLLLTSTSLATVPSNHSS-
-------------------------
>Hcal_2OGFe2
-------------------------------------------MAVVSQPLDETNP--LS
AVPKIDYADLVSG-------AALEQIRHAVKEYAFFYIIN--IPEFDASLELNLMKGY-F
AQSYAEKDQCASVKNNPDNCNVLR-GYGY-QN--SGGTRIEEVF-NIGQYETAD------
-----------------SKERSCKAEKIAREPNVWPDS-TPS-F-DGARFKEIMKKGFDI
RMRVSKMIVDALGRIIDSEA--FPRMFG-ESEFTSFYLKKYTER-NAED-NIGIY-AEDS
GYTMVAEDGRDLSIPSHVDTT-VTLLTTY----NNGGLQAM--YKGE-WHDVPSLL-GSI
MMMSGSLMHELTEG-QLPPLKHRVID------IKRDRFSLPFFLNPSFHSDISKTWTS--
------------GKETETG-K---SFKTFGPWQVTQLHRDEPLLLCSTSLF---------
-------------------------
>Pbac_2OGFe2
--------------------------------------------------MSLENP--LS
AVPKIDYADLVSG-------KGLDQLKYAVTEFAFFYIVN--IPEFDALTELNLMKGY-F
AQSYADKDACASAKNNPKNSNVLR-GYGYTKA--SDGTRIEEVF-NIGQFETQD------
-----------------TKEWTCNAERISREPNVWPST-TAT-F-DGEWFHSVMKRGFDV
RMKLSKLVIEALGKIIESPD--FAKMFG-DSEFTSFYLKKYTER-NVNE-NKSIY-ASDS
GYDMVTEDGKDLSIPSHVDTT-ITLLTTY----NNGGLQAV--YNDK-WYDVPSLQ-GSI
LFMSGCLINELTDG-KLPSLRHRVVD------IKRDRFSLPFFMNPSFHSDISKTWTS--
------------GKETETG-K---KFKTFGPWQVTQLHRDEPLLLTSTSLF---------
-------------------------
>Otri_2OGFe1
------------------------------------------------------------
--------------MTWPREKITEGIMNQLKTLGFFALTN--VQNYNETELFEASQWF-Y
SLSEEDKKTLNQRHHNPLNSNNYR-GLAPFIA---NDISHKELF-DMGLNYSRV------
--------------------SDYEKQFSLHEETPFPQG-NGE---KGEWFKQFMHDHYDN
MHQLGIQLMSHIAEGFGKPLDYFDKWFV-NDTCSTMRLIHYLPR-SANIVKQSEL-----
-----TAEDLKLTTPPHADGGFLTLLSTF----NYPGLQVM--NSSGLFKSIEPQS-NII
VVNIGKMLSRITNG-TLKATYHQVLD------IGIDRYSSPFFFEPMYTAAIPMT-LKE-
------------GTISDED-E---DTVVYGDWCIDNMRQYGEWKHFEKTKPSVKAIKQKI
DFDN---------------------
>Otri_2OGFe2
----------------MKTQKLALSFAVLLLLGSVKLHSQDTIEQVSGECQESKTQ--AY
LEANQDTLDLVAVDMTWPREKITEGIMYQLKNLGFLSLTN--VSGFNETALLDAAKWL-F
NIDSEDKRKLGQKHHYDGSNNYYR-GLAPFIP---NDASHKELF-DMGMNYSKV------
--------------------SDFEKQFSLHEETPFPQG-YGQ---AGTHFKDFMYQHYEV
MHKLGLRVMSHIADGFGKPTNYFDKWFV-NDTCSTMRLIHYLPR-SAGVVQSDKL-----
-----SSDDLKLTTPIHADSGFLTLLSTF----NFPGLQVE--TEKGVYKSIKPHP-NVI
VVNIGEMFSRISNY-TLKATLHRVLD------IGVERFSSPFFFEPQYSAEIPKN-LQE-
------------GSAEDDL-E---GKLIYGDWLIENMRQFKEFSNFQKTKPSVKQVVQQ-
-------------------------
>Otri_2OGFe3
--------------------MDSTDNTIL-----------SSEQILKESIEKTENI--KG
SVELGEFHDLSQIDWQWPIEKKIEAVIHELKTVGFFLVTN--VQGYDEQGLIHWGKWF-C
EQPEEFKRKYYKKFWNSENPNIYR-GLAPFID---NDPSHVEIF-DMGMEYEDV------
--------------------TEEEKEFSLHEQTPWPDY--SD---DAKAFSAYMKEHYKL
RVRVASELVSVIAQGLGKSADFFDQWYS-HDTISTFSVNHYIPR-SRSTVKNDLV-----
-----TGAQYKITIAQHTDSGFVTLLSTL----GYPGLQVL--VDDE-FKSVRPVP-GAF
VINIGDMLSRITNY-ILKSTLHRVID------IGRDRYSSPFFFEPHYAAKIPSS-IMDL
ESLKIIEREDNQARVANDD-EKKYESMLYGDYLIDKITGYCLSYQGLFKGKRSEQAARIQ
QDQQ---------------------
>Cgig_IPNS1
------------------------------------------------------------
-----------------------------------MGLVN--IPGFNVDKLRQCCQWF-F
SQSWEVKSSLMKKSFNSKSRNVYR-GYFPVLE---NSPSRKEGF-EIGAD----------
---------------IPADDPDMISGNWFYEKSIWPPE-NGD---F--KFKATMLEAYDQ
LHQIAMDILKLASIGLGFKENCFEYLFR-DKPCSTFRLLHYPSW-EGS--PPDNA-V---
-----LDEGKAVTTPVHTDSCFLTLLATF----QYHGLEVL--TPEGTWLPVQPIA-DGL
VMNVGDVLSKMVGG-RFVATQHRVLD------IGVDRFSVPFFLEPRFDADISMN-VLN-
------------ESKDENS-G---TIVKYGPWVLKRME--EKGFFEFKNLPKF-------
-------------------------
>Cgig_IPNS2
------------------------------------------------------------
-----------MSKTESDRAGLAKIVVDALENIGFLFIDN--VEGLDFDRLFQACQWF-F
SLPPEKKRKLCRKNWVPENPNIYR-GYFPVVE---GEPSRKEGF-EFGRA----------
---------------VSPDDVQVSPENWYYETCPWPEE-DGK---F--PFKEYMTSMYEV
MHELAMEILRLTALGLGLPEGAFTYLFD-DKPCSTYRILHYPPW-DGP--PPSNA-R---
-----IEDGKILTTPDHSDSNFLTLLATF----NYKGLEIV--NSEGNWVAVEPRP-KSL
VMNIGDLFDRMTGGNKFRATRHRVLD------IGVDRFSVPFFLEPSYFSDVGVN-LIK-
------------KYIGEES-H---EPEKYGCYMIRVAK-YERKYFEYKVLPDFEKVGERL
GLVDPVGS-----------------
>Odio_2OGFe1
-----------------------------------------------------------M
KLVEIDIADILNG-GEERREYWSAIVIEQFKEIGFLRCVN--IPGHDDAELLEKANWFHL
QHSEQEKMKYTTNRFDPSTPRLYR-GYFPIIK---NQGSHKECF-EIGDFEGTFED----
---------------HQAKYDTSSVASLMLEPAQWPQF-EKE---SSQEFRKTVRAEYEV
YHMVARVLIECISKGLKIDIEEFRKR-T-DRTCATFRLIHYPPR-ADI--IPESC-K---
-----LPTGEIISTPEHHDTSILTVLENF----NYRGLQVQDPKTEK-WFSIDTKP-GSF
VVNVGKILERMTGG-QLRSTIHRVLD------LGEERISAPFFYEPNVDADLV-------
------------DLTTMEK-W---SDVPYGLWMVQYVKK----FVEYNSLPSYEK-----
-------------------------
>Odio_2OGFe2
-----------------------------------------------------------M
KLVEIDIADILNG-GKERLEYWSAIVIEQFKEIGFLRCVN--IPGHDDAELLEKANWFHL
KHSEQEKMKYTTNRFDPSTPRLYR-GYFPIIK---NQGSHKECF-EIGIVEGTFED----
---------------HQAKYDTSSVASLMLEPAQWPQF-EKE---SSQEFRKTVRAEYEV
YHMVARVLIECISKGLKIDIEEFRKR-T-DKTCATFRLIHYPPR-ADI--IPESC-K---
-----LPTGEIISTPEHHDTSILTVLENF----NYRGLQVQDPKTEK-WFSIDTKP-GSF
VVNVGKILERMTGG-QLRSTIHRVLD------LGEERISAPFFYEPNVDADLV-------
------------DLTTMEK-W---SDVPYGLWMVQYVKK----FVEYNSLPSYEK-----
-------------------------
>Anid_IPNS
---------------------------------------------------MGSVS--KA
NVPKIDVSPLFGD-DQAAKMRVAQQIDAASRDTGFFYAVN---HGINVQRLSQKTKEFHM
SITPEEKWDLAIRAYNKEHQDQVRAGYYLSIP----GKKAVESFCYLNPN----------
---------------FTPDHPRIQAKTPTHEVNVWPDE-TKH---P--GFQDFAEQYYWD
VFGLSSALLKGYALALGKEENFFARHFKPDDTLASVVLIRYPYL-DPYP-EAAIK-T---
-----AADGTKLSFEWHEDVSLITVLYQS----NVQNLQVE--TAAG-YQDIEADD-TGY
LINCGSYMAHLTNN-YYKAPIHRVKW------VNAERQSLPFFVNLGYDSVIDPF-DPR-
------------EPNGKSD-R---EPLSYGDYLQNGLVS----LINKNGQT---------
-------------------------
>Scla_DAOCS
---------------------------------------------------------MDT
TVPTFSLAELQQG-------LHQDEFRRCLRDKGLFYLTDCGLTDTELKSAKDLVIDF-F
EHGSEAEK----RAVTSPVPTMRR-GFTGLES-----ESTAQIT-NTGSYSDYS------
-----------------------MCYSMGTADNLFPSG----------DFERIWTQYFDR
QYTASRAVAREVLRATGTEPDGGVEAFL---DCEPLLRFRYFPQ------VPEHR-----
-----SAEEQPLRMAPHYDLSMVTLIQQTPCANGFVSLQAE--VGGA-FTDLPYRP-DAV
LVFCGAIATLVTGG-QVKAPRHHVAAPRRDQIAGSSRTSSVFFLRPNADFTFSVP-LARE
C-----------GFDVSLD-G---ETATFQDWIGGNYVNIRRTSKA--------------
-------------------------
