# Supplementary material for: Occurrence of Isopenicillin-N-Synthase Homologs in Bioluminescent Ctenophores and Implications for Coelenterazine Biosynthesis
Source: PLoS One. 2015 Jun 30;10(6):e0128742. doi: 10.1371/journal.pone.0128742 (PMC4488382; doi:10.1371/journal.pone.0128742)
Supplement: S2 Alignment — mafft-generated alignment of all ctenophore photoproteins as well as outgroups, used to generate tree in Fig 6. (ALN) [file pone.0128742.s006.aln]

>Hcal_nonPP
--------------------------------MGLLRR-GRRRRPSLLKDPYWRAQMVRL
FHDVDKDKNGYLTIEEMIAN----TRPLKE-HCNAPEFKMEALAAAYTEFWGQVGLRRGK
KVKKSQFLKGLSRLGREELNREAAGVPTLHSKVSHALFDIIDANNNNRLQKREIAQWMAA
SG-L--NPDDAEKMFQEADTKGKGYISREELIEAEFCSFFHPEKCMAQLGVKVV------
>Pbac9953503-p
------------------------------------------------------------
----------------MINN----TRPLKV-HCDAPEYKMEALARAYKEFWGQVGLKPGR
KVGKTKFLKGLSKLGREELDREAAGVPTLHSRVSHALFDIIDANNNNRLQKKEISQWMAA
SG-L--NPENADKMFQEADVSGKGYISRD-------------------------------
>ML08929a
MKLTEHKIREAMFDVAAQCKCRTDLTKHRILLISIIQENRHDKQPISIKHGHHVTVATGP
VTTTTTNRDGYVTIEEMIDN----IKPLQD-YCLATPTKMDRLAAALTVFWGEVGLKPGR
KVNKRMFLRGLNKLGRKELEREARGRPTLHSAVAHALFDIIDQNNNNQLTEIEIGNWMAA
SG-L--NPTDARRMMEEADKKKKGYISREELIESEFCSFFHPEKCMRQLGIRVV------
>Vpar_nonPP-p
------------------------------------------------------------
------------------------------------------------------------
---------------------------------------------------------MAA
SG-L--NPKDAGWMLEEADKKKKGYISREELIESEFCSFF--------------------
>Dgla_nonPP
----------------------------MGKELSTCRR-RQKRKTLLLGNLYWKLGMIEY
FQSEDINKDGYVTIEEMVEN----TKPFLD-HCDATPLKMETLENAVRLFWGEVGLVPGK
RIGRRRFLRGLSELGRLEVQREHRGMPTLHNKVANALFDIIDANNNNQLTEIEIGNWMAA
CG-L--DRGEAGILLQEADRKQKGFITREELIESEFCSFFHPEKCMVQLGIRVVKEV---
>spN1_nonPP
----------------------------MGSMIARIRS-RYKVKNRLIRSIYWKKKMKEI
FYVEDVNRDGYLTIEELIKN----TKPLQK-YCNAPPEKMANLEKAYHLFWGEVGLRPGK
KVNKKMFLSGLNRLGRKELEREQAGKATLHSHIANALFDIIDQNNNNKLQKEEIANWMGA
AG-L--DQSEAERLFDEADHLKKGYISREELIETEFCSFFHPEKCMQKLGMTVVKGLWL-
>spN2_nonPP
----------------------------MGSMIARIRS-RYKVKNRLIRSIYWKKKMKEI
FYVEDVNRDGYLTIEELIKN----TKPLQK-YCNAPPEKMANLEKAYHLFWGEVGLRPGK
KVNKKMFLSGLNRLGRKELEREQAGKATLHSHIANALFDIIDQNNNNKLQKEEIANWMGA
AG-L--DQSEAERLFDEADHLKKGYISREELIETEFCSFFHPEKCMQKLGMTVVKGLWL-
>spW_nonPP-p
------------------------------------------------------------
------------------------------------------------------------
---------------------------------------------------------MGA
AG-L--NQSEAERLFDEADHSKKGYITREELIETEFCSFFHPEKC---------------
>Omac_nonPP
--------------------------------MGICQS---NNRRPLIKDVYWKLSMIDF
FSIEDRNGDGFITLEEIIAN----TAPLEE-HCSASTEKMKALAQGLTEFWTEAGIKPGK
KVSKKNFLKGLSKLGEKELERESKGIPTLHSAVANALFDIIDENDNNQLSEKEIRNWMAA
SG-L--NPEDAVQIMRDADYREKGYITREELIESEFCSFFRPDKCMIQLGIRVV------
>Nvec_PP2
------------------------------------------MATDSNEEAVLAKRHEAY
FDSVVPDKNGRLDLSEFMRW----ANDLEP-MCQATDAKWKELRSSIQEFWATVGFVPGA
ELTREQFVHGMMKAGREELGRQRKGEKTPFTRMMNAFFDVLDEDNLGYVTQDELEKFFRA
VK-T--ELKAAKVWSDNADLKQNGKLDRGELIKNSFNFWFNPADD-KTGGMLMAGAYTN-
>Nvec_PP1
------------------------------------------MATDSNEEAVLAKRHEAY
FDSVVPDKNGCLDLSEFMRW----ANDLEP-MCQATDAKWKELRSSIQEFWATVGFVPGA
ELTREQFVHGMMKAGREELERQRKGEKTPFTRMMNAFFDVLDEDNLGYVTQDELEKFFRA
VK-T--ELKAAKVWSDNADLKQNGKLDRGELTKNSFNFWFNPAED-KTGGMLMAGAYTT-
>Aque_PP4
---------MHTKVTRLTTFITRRKEKERKGFKEYII--MARTAEDYLKDKEWVERIDGN
FDRWDRNKNGFVTREEVVETLMGAVERAAS-DHPDAAPALAEARKRTEEWMDALGMAKGL
KVGKDKHREMSAAFAVIEGAKHAKGELTYTEKSTSACFDVLDVNRNGYLSFEEYKVLLKK
GHNI--DEDVARTHFDAVDKNKTGRLNKHEYLATAIKFWV--------------------
>Aque_PP1
---------------------------------------MSTTKEDFLKNPTWVKRVDEF
FYVRDVNKNGYIELNDFRIV----ADKLTTLTNNKRPEALKRVLEAELALAAALGIKEGD
KLSKEQWIDAMASLAEKLNAKSKAGEKPLTEDLTNALFDVVDVNEDGTVSLDEYKLVFKA
YN-I--DDAAAAQGFAAHDKNKNGKLERHEIVNQHTRFWWYVNDDFGSNGTFGERFEAKD
>Aque_PP2
---------------------------------------MSAKAEDYLKNKKWVERINGM
FVLMDKNKNGFLSEEDWFVT----ADKLAK-TVPDRPEELARVNKVKLEFFAALGVKNGQ
QVSKDQFVEVIAAFVANQMEARSQGKETLIEKYDNAVFDLVDCNHDGTLSWEEYKAVMVA
GGFV--TEESARSGFETLDKNKNGKIERKEYIEADVKFWCNLED--SADGLFGAEL----
>Aque_PP3
---------------------------------------MPAKAEDYLKNKKWVERINGM
FVLMDKNKNGFLSEEDWFVT----ADKLAK-TVPDRPEELARVNKTKLEFFAALGVKNGQ
QVAKDQFVEVIAAFVAKQMEARSQGKETLIEKYDNAVFDLVDYNHDGTLSWEEYKAVMVA
GGFV--TEESARSGFETLDKNKNGKIERKEYIEADVKFWCNLED--SADGLFGAEL----
>Bi_bolinopsin
-----------------MP-LDETNNESYRWLRSVGND-WQFDVEDV--HPKQLSRLYKR
FDTFDLDSDGRMDMDEILYW----PDRMRQ-LVNASDEQVEKMRAACYTFFHNKGVDPEK
GLLRDDWVEANRVFAEAERERERRGMPSLIGLLSDAYYDVLDDDGDGTVDVDELKTMMKA
FD-V--PQEAAYTFFKKADTDNSGKLERSELVHLFRKFWMESYDP-QWDGVYAYKY----
>Mlei_PP9
-----------------MPGLDETNNESYRYLRSVGNN-WQFNIEDL--HPKMISRLYKR
FDTFDLDCDGRMDMDEILYW----PDRMRQ-LVNATDEQVEKMRAAVYKFFLNKGVDPVN
GLTRENWVESNRVFAEAERERERRREESLIAMLSNAYYDVLDDDGDGTVSVDELKTMMKA
FD-V--PQEAAYTFFEKADTDKSGALERPELVHLFRKFWMEPYDP-QWDGVYAYKY----
>Mlei_PP8
-----------------MPGLDETNNESYRYLRSVGNN-WQFNIEDL--HPKMISRLYKR
FDTFDLDCDGRMDMDEILYW----PDRMRQ-LVNATDEQVEKMRAAVYKFFLNKGVDPVN
GLTRENWVESNRVFAEAERERERRGEESLIAMLSNAYYDVLDDDGDGTVSVDELKTMMKA
FD-V--PQEAAYTFFEKADTDKSGALERPELVHLFRKFWMEPYDP-QWDGVYAYKY----
>Mlei_PP10
-----------------MPGLDETNNESYRYLRSVGNN-WQFNIEDL--HPKMISRLYKR
FDTFDLDCDGRMDMDEILYW----PDRMRQ-LVNATDEQVEKMRAAVYKFFLNKGVDPVN
GLTRENWVESNRVFAEAERERERRGEESLIAMLSNAYYDVLDDDGDGTVSVDELKTMMKA
FD-V--LQEAAYTFFEKADTDKSGALERPELVHLFRKFWMEPYDP-QWDGVYAYKY----
>Bi_gr-bolinopsin
-----------------MSGLNETNNESYRYLRSVGND-WQFNVEDL--HPKMVSRLYKR
FDTFDLDCDGKMELDEILYW----PDRMRQ-LVNATDEQVEQMRAACHKFFVNKGVHPEN
GLLRENWVESNRVFAEAERERERRGEDSMIALLSNAYYDVLDDDGDGTVDVDELKTMMKA
FD-V--PQEAAYTFFEKADTDKSGKLERPELVHLFRKFWMEPYDP-QWDGVYAYKY----
>Ba_berovin
----------------MTERLNEQNNESYRYLRSVGNQ-WQFNVEDL--HPKMLSRLYKR
FDTFDLDSDGKMEMDEVLYW----PDRMRQ-LVNATDEQVEKMRDAVRVFFLHKGVEPVN
GLLREDWVEANRVFAEAERERERRGEPSLIALLSNSYYDVLDDDGDGTVDVDELKTMMKA
FD-V--PQEAAYTFFEKADTDKSGKLERTELVHLFRKFWMEPYDP-QWDGVYAYKY----
>Mlei_PP4
-----------------MP-LDETNNESYRYLRSVGNT-WKFNVEDV--HPKMLERLYKR
FDTFDLDTDGKMNMDEIMYW----PDRMRQ-LVNATDEQVEKMREAVRVFFFNKGVDPVH
GLKREDWVEANRVFAEAERERERRGEGSLIALLSNAYYDVLDDDGDGTVDVEELKTMMKA
FD-V--PQEAAYTFFQKADTDKTGKLERPELVHLFRKFWMEPYDP-QWDGVYAYKY----
>Mlei_PP1
-----------------MP-LDETNNESYRYLRSVGNT-WKFNVEDV--HPKMLERLYKR
FDTFDLDTDGKMTMDEIMYW----PDRMRQ-LVNATDEQVEKMRAAVHTFFFHKGVDPVN
GLKREDWVEANRVFAEAERERERRGEPSLIALLSNAYYDVLDDDGDGTVDVEELKTMMKA
FD-V--PQEAAYTFFQKADTDKTGKLERPELVHLFRKFWMEPYDP-QWDGVYAYKY----
>Mlei_PP6
-----------------MP-LDETNNESYRYLRSVGNT-WKFNVEDV--HPKMLERLYKR
FDTFDLDTDGKMNMDEIMYW----PDRMRQ-LVNATDEQVEKMRAAVYTFFFNKGVDPVN
GLKREDWVEANRVFAEAERERERRGEPSLIALLSNAYYDVLDDDGDGTVDVEELKTMMKA
FD-V--PQEAAYTFFQKADTDKTGKLERPELVHLFRKFWMEPYDP-QWDGVYAYKY----
>Mlei_PP2
-----------------MPGLDETNNESYRYLRSVGND-WQFNVEDL--HPKMLSRLYKR
FDTFDLDSDEKMEMDEILYW----PDRMRQ-LVNATDEQVEKMREAVRVFFFNKGVDPVN
GLKREDWVEANRVFAEAERERERRGEPSMIALLSNAYYDVLDDDGDGTVDVDELKTMMKA
FD-V--PQEAAYTFFEKADVDKSGKLERPELVHLFRKFWMEPYDP-QWDGVYAFKY----
>Mlei_PP5
-----------------MPGLDETNNESYRYLRSVGNN-WQFNVEDL--HPKMLSRLYKR
FDTFDLDSDEKMEMDEILYW----PDRMRQ-LVNATDEQVEKMREAVRVFFFNKGVDPVH
GLKREDWVEANRVFAEAERERERRGEPSMIALLSNAYYDVLDDDGDGTVDVDELKTMMKA
FD-V--PQEAAYTFFEKADVDKSGKLERPELVHLFRKFWMEPYDP-QWDGVYAFKY----
>Mlei_PP3
-----------------MPGLDETNNESYRYLRSVGND-WQFNVEDL--HPKMLSRLYKR
FDTFDLDSDEKMEMDEILYW----PDRMRQ-LVNATDEQVEKMREAVRVFFFNKGVDPVN
GLKREDWVEANRVFAEAERERERRGEPSLIALLSNAYYDVLDDDGDGTVDVEELKTMMKA
FD-V--PQEAAYTFFQKADTDKTGKLERPELVHLFRKFWMEPYDP-QWDGVYAYKY----
>Mlei_PP7
-----------------MPGLDETNNESYRYLRSVGNN-WQFNVEDL--HPKMLSRLYKR
FDTFDLDSDEKMEMDEILYW----PDRMRQ-LVNATDEQVEKMREAVRVFFFNKGVDPVH
GLKREDWVEANRVFAEAERERERRGEPSMIALLSNAYYDVLDDDGDGTVDVEELKTMMKA
FD-V--PQEAAYTFFQKADTDKTGKLERPELVHLFRKFWMEPYDP-QWDGVYAYKY----
>Cg_clytin
-------------------------------MADTASK-YAVKLRPNFDNPKWVNRHKFM
FNFLDINGDGKITLDEIVSK---ASDDICA-KLGATPEQTKRHQDAVEAFFKKIGMDYGK
EVEFPAFVDGWKELANYDLKLWSQNKKSLIRDWGEAVFDIFDKDGSGSISLDEWKAYGRI
SG-ICSSDEDAEKTFKHCDLDNSGKLDVDEMTRQHLGFWYTLDP--NADGLYGNFVP---
>Og_obelin
----------------------------------MASK-YAVKLQTDFDNPKWIKRHKFM
FDYLDINGNGQITLDEIVSK---ASDDICK-NLGATPAQTQRHQDCVEAFFRGCGLEYGK
ETKFPEFLEGWKNLANADLAKWARNEPTLIREWGDAVFDIFDKDGSGTITLDEWKAYGRI
SG-ISPSEEDCEKTFQHCDLDNSGELDVDEMTRQHLGFWYTLDP--EADGLYGNGVP---
>Ol_obelin
----------------------------------MSSK-YAVKLKTDFDNPRWIKRHKHM
FDFLDINGNGKITLDEIVSK---ASDDICA-KLEATPEQTKRHQVCVEAFFRGCGMEYGK
EIAFPQFLDGWKQLATSELKKWARNEPTLIREWGDAVFDIFDKDGSGTITLDEWKAYGKI
SG-ISPSQEDCEATFRHCDLDNSGDLDVDEMTRQHLGFWYTLDP--EADGLYGNGVP---
>Mc_mitroc
--------------------------------MSMGSR-YAVKLTTDFDNPKWIARHKHM
FNFLDINSNGQINLNEMVHK---ASNIICK-KLGATEEQTKRHQKCVEDFFGGAGLEYDK
DTTWPEYIEGWKRLAKTELERHSKNQVTLIRLWGDALFDIIDKDRNGSVSLDEWIQYTHC
AG-IQQSRGQCEATFAHCDLDGDGKLDVDEMTRQHLGFWYSVDP--TCEGLYGGAVPY--
>Ac_AEQ
----------------------------------MTSK-YAVKLETDFDNPKWIGRHKHM
FNFLDVNKNGKITLNEMVYK---ASDIVLN-NLGATPEQAQRHKEAVEAFFGGAGLKYDV
ETEWPEYIEGWKRLSKSELEKWSKNQITLVRLWGDALFDIIDKDQNGAISLDEWKAYTKS
AG-IIHSSEDCEETFRVCDLDDSGRLDVDEMTRQHLGFWYSMDP--GCENVYGGAVP---
>Am_AEQ
----------------------------------MTSK-YAVKLEPDFENPKWVGRHKHM
FKFLDVNQNGKISLDEMVYK---ASDIVIN-NLGATPEQAKRHKDAVEAFFGGAGMKYGV
ETEWPEYIEGWKNLARTELDRFAKNQITLIRLWGDALFDIIDKDQNGAITLDEWKKYTLS
AG-IIQSAEDCEITFKVCDLDDSGRLDADEMTRQHIGFWYTMDP--ACEKLYGGAVP---
>Ap_AEQ
----------------------------------MTSK-YAVKLEPDFENPRWIGRHKHM
FNFLDVNQNGKISLDEMVYK---ASDIVIN-NLGATPEQAKRHKEAVEAFFGGAGMKYGV
ETEWPEYIKGWKKLAQTELDKFAKNQVTLIRLWGDALLDIIDKDQNGAITLDEWKKYTQS
AG-IIQSAEDCEETFKVCDLDDSGRLDADEMTRQHIGFWYTMDP--ACEKLYGGAVP---
>Av_AEQ2
----------------------------------MTSKQYSVKLTSDFDNPRWIGRHKHM
FNFLDVNHNGKISLDEMVYK---ASDIVIN-NLGATPEQAKRHKDAVEAFFGGAGMKYGV
ETDWPAYIEGWKKLATDELEKYAKNEPTLIRIWGDALFDIVDKDQNGAITLDEWKAYTKA
AG-IIQSSEDCEETFRVCDIDESGQLDVDEMTRQHLGFWYTMDP--ACEKLYGGAVP---
